# Supplementary material for: Variations of Brain Functional Connectivity in Alcohol-Preferring and Non-Preferring Rats with Consecutive Alcohol Training or Acute Alcohol Administration
Source: Brain Sci. 2021 Nov 7;11(11):1474. doi: 10.3390/brainsci11111474 (PMC8615902; doi:10.3390/brainsci11111474)
Supplement: Supplementary file 1 [file brainsci-11-01474-s001.zip]

Archive with 4 entries (3 files):
- brainsci-1373881-supplementary/
- brainsci-1373881-supplementary/is.xlsx
- brainsci-1373881-supplementary/rs.xlsx
- brainsci-1373881-supplementary/Supplemental materials2021.pdf
