# Supplementary material for: Variations of Brain Functional Connectivity in Alcohol-Preferring and Non-Preferring Rats with Consecutive Alcohol Training or Acute Alcohol Administration
Source: Brain Sci. 2021 Nov 7;11(11):1474. doi: 10.3390/brainsci11111474 (PMC8615902; doi:10.3390/brainsci11111474)
Supplement: Supplementary file 1 [file brainsci-11-01474-s001.zip › brainsci-1373881-supplementary/is.xlsx]

## Sheet: Sheet1
Brain regions		Periods	A:Pre-	△r	sem	p
		B:Mid-	C:Post-
2 1	LSD	A	B	-0.0136875	0.0265239	0.610358
			C	-0.0216597	0.0292018	0.465166
		B	A	0.0136875	0.0265239	0.610358
			C	-0.00797222	0.0323205	0.807185
		C	A	0.0216597	0.0292018	0.465166
			B	0.00797222	0.0323205	0.807185
	Dunnett T3	A	B	-0.0136875	0.0260718	0.934459
			C	-0.0216597	0.0272851	0.812511
		B	A	0.0136875	0.0260718	0.934459
			C	-0.00797222	0.0285858	0.988826
		C	A	0.0216597	0.0272851	0.812511
			B	0.00797222	0.0285858	0.988826
3 1	LSD	A	B	0.0636396	0.0458764	0.177625
			C	-0.000514524	0.0505083	0.991953
		B	A	-0.0636396	0.0458764	0.177625
			C	-0.0641542	0.0559024	0.261993
		C	A	0.000514524	0.0505083	0.991953
			B	0.0641542	0.0559024	0.261993
	Dunnett T3	A	B	0.0636396	0.046449	0.456395
			C	-0.000514524	0.0510234	0.999999
		B	A	-0.0636396	0.046449	0.456395
			C	-0.0641542	0.0576595	0.619519
		C	A	0.000514524	0.0510234	0.999999
			B	0.0641542	0.0576595	0.619519
4 1	LSD	A	B	-0.00575137	0.0332267	0.863971
			C	-0.014491	0.0365814	0.695371
		B	A	0.00575137	0.0332267	0.863971
			C	-0.00873958	0.0404882	0.830852
		C	A	0.014491	0.0365814	0.695371
			B	0.00873958	0.0404882	0.830852
	Dunnett T3	A	B	-0.00575137	0.036106	0.99787
			C	-0.014491	0.0298855	0.946924
		B	A	0.00575137	0.036106	0.99787
			C	-0.00873958	0.0367234	0.99298
		C	A	0.014491	0.0298855	0.946924
			B	0.00873958	0.0367234	0.99298
5 1	LSD	A	B	0.00974905	0.0283274	0.733607
			C	0.000164325	0.0311874	0.995838
		B	A	-0.00974905	0.0283274	0.733607
			C	-0.00958472	0.0345181	0.783547
		C	A	-0.000164325	0.0311874	0.995838
			B	0.00958472	0.0345181	0.783547
	Dunnett T3	A	B	0.00974905	0.0227563	0.962574
			C	0.000164325	0.0400977	1
		B	A	-0.00974905	0.0227563	0.962574
			C	-0.00958472	0.0400879	0.99264
		C	A	-0.000164325	0.0400977	1
			B	0.00958472	0.0400879	0.99264
6 1	LSD	A	B	-0.0511019	0.035023	0.15699
			C	-0.0588297	0.0385591	0.139637
		B	A	0.0511019	0.035023	0.15699
			C	-0.00772778	0.0426771	0.857768
		C	A	0.0588297	0.0385591	0.139637
			B	0.00772778	0.0426771	0.857768
	Dunnett T3	A	B	-0.0511019	0.0278389	0.21815
			C	-0.0588297	0.0461685	0.526748
		B	A	0.0511019	0.0278389	0.21815
			C	-0.00772778	0.0434802	0.996911
		C	A	0.0588297	0.0461685	0.526748
			B	0.00772778	0.0434802	0.996911
7 1	LSD	A	B	0.00586911	0.0214651	0.786772
			C	-0.0419038	0.0236323	0.0883873
		B	A	-0.00586911	0.0214651	0.786772
			C	-0.0477729	0.0261561	0.079748
		C	A	0.0419038	0.0236323	0.0883873
			B	0.0477729	0.0261561	0.079748
	Dunnett T3	A	B	0.00586911	0.0211109	0.989066
			C	-0.0419038	0.0241706	0.290261
		B	A	-0.00586911	0.0211109	0.989066
			C	-0.0477729	0.0263303	0.25181
		C	A	0.0419038	0.0241706	0.290261
			B	0.0477729	0.0263303	0.25181
8 1	LSD	A	B	0.0195549	0.0371751	0.603509
			C	-0.0155715	0.0409285	0.70682
		B	A	-0.0195549	0.0371751	0.603509
			C	-0.0351264	0.0452995	0.445362
		C	A	0.0155715	0.0409285	0.70682
			B	0.0351264	0.0452995	0.445362
	Dunnett T3	A	B	0.0195549	0.0425466	0.953916
			C	-0.0155715	0.0330066	0.950541
		B	A	-0.0195549	0.0425466	0.953916
			C	-0.0351264	0.0450344	0.820079
		C	A	0.0155715	0.0330066	0.950541
			B	0.0351264	0.0450344	0.820079
9 1	LSD	A	B	-0.0401884	0.0297234	0.188456
			C	-0.0252766	0.0327244	0.447114
		B	A	0.0401884	0.0297234	0.188456
			C	0.0149118	0.0362192	0.684061
		C	A	0.0252766	0.0327244	0.447114
			B	-0.0149118	0.0362192	0.684061
	Dunnett T3	A	B	-0.0401884	0.0293988	0.451648
			C	-0.0252766	0.0258393	0.701093
		B	A	0.0401884	0.0293988	0.451648
			C	0.0149118	0.0247998	0.905507
		C	A	0.0252766	0.0258393	0.701093
			B	-0.0149118	0.0247998	0.905507
10 1	LSD	A	B	-0.0252248	0.021113	0.243397
			C	0.00897107	0.0232447	0.702805
		B	A	0.0252248	0.021113	0.243397
			C	0.0341958	0.0257271	0.195794
		C	A	-0.00897107	0.0232447	0.702805
			B	-0.0341958	0.0257271	0.195794
	Dunnett T3	A	B	-0.0252248	0.0231056	0.629339
			C	0.00897107	0.0163904	0.926781
		B	A	0.0252248	0.0231056	0.629339
			C	0.0341958	0.0202811	0.307878
		C	A	-0.00897107	0.0163904	0.926781
			B	-0.0341958	0.0202811	0.307878
11 1	LSD	A	B	-0.0271421	0.0297057	0.369603
			C	-0.00750881	0.032705	0.820277
		B	A	0.0271421	0.0297057	0.369603
			C	0.0196333	0.0361977	0.592352
		C	A	0.00750881	0.032705	0.820277
			B	-0.0196333	0.0361977	0.592352
	Dunnett T3	A	B	-0.0271421	0.0336129	0.80495
			C	-0.00750881	0.0265086	0.988354
		B	A	0.0271421	0.0336129	0.80495
			C	0.0196333	0.0353563	0.923249
		C	A	0.00750881	0.0265086	0.988354
			B	-0.0196333	0.0353563	0.923249
12 1	LSD	A	B	0.0294526	0.0322371	0.369642
			C	0.0170012	0.0354919	0.63609
		B	A	-0.0294526	0.0322371	0.369642
			C	-0.0124514	0.0392823	0.753897
		C	A	-0.0170012	0.0354919	0.63609
			B	0.0124514	0.0392823	0.753897
	Dunnett T3	A	B	0.0294526	0.0312851	0.727777
			C	0.0170012	0.0470323	0.975454
		B	A	-0.0294526	0.0312851	0.727777
			C	-0.0124514	0.0544028	0.993637
		C	A	-0.0170012	0.0470323	0.975454
			B	0.0124514	0.0544028	0.993637
13 1	LSD	A	B	-0.00751464	0.0417937	0.858756
			C	0.0941979	0.0460133	0.0512865
		B	A	0.00751464	0.0417937	0.858756
			C	0.101712	0.0509274	0.0567973
		C	A	-0.0941979	0.0460133	0.0512865
			B	-0.101712	0.0509274	0.0567973
	Dunnett T3	A	B	-0.00751464	0.0465643	0.997778
			C	0.0941979	0.0367435	0.0647904
		B	A	0.00751464	0.0465643	0.997778
			C	0.101712	0.0475426	0.147012
		C	A	-0.0941979	0.0367435	0.0647904
			B	-0.101712	0.0475426	0.147012
14 1	LSD	A	B	-0.00862327	0.027267	0.754436
			C	0.00196075	0.03002	0.948443
		B	A	0.00862327	0.027267	0.754436
			C	0.010584	0.033226	0.752717
		C	A	-0.00196075	0.03002	0.948443
			B	-0.010584	0.033226	0.752717
	Dunnett T3	A	B	-0.00862327	0.0317273	0.989651
			C	0.00196075	0.0217742	0.999613
		B	A	0.00862327	0.0317273	0.989651
			C	0.010584	0.0313062	0.980469
		C	A	-0.00196075	0.0217742	0.999613
			B	-0.010584	0.0313062	0.980469
15 1	LSD	A	B	0.0109836	0.0340443	0.74966
			C	0.0198315	0.0374816	0.601402
		B	A	-0.0109836	0.0340443	0.74966
			C	0.00884792	0.0414845	0.832836
		C	A	-0.0198315	0.0374816	0.601402
			B	-0.00884792	0.0414845	0.832836
	Dunnett T3	A	B	0.0109836	0.0287002	0.972825
			C	0.0198315	0.0408891	0.946354
		B	A	-0.0109836	0.0287002	0.972825
			C	0.00884792	0.0377942	0.993123
		C	A	-0.0198315	0.0408891	0.946354
			B	-0.00884792	0.0377942	0.993123
16 1	LSD	A	B	-0.00183833	0.0265716	0.945393
			C	-0.00181056	0.0292543	0.951142
		B	A	0.00183833	0.0265716	0.945393
			C	2.77778e-05	0.0323786	0.999322
		C	A	0.00181056	0.0292543	0.951142
			B	-2.77778e-05	0.0323786	0.999322
	Dunnett T3	A	B	-0.00183833	0.0273731	0.999838
			C	-0.00181056	0.0304164	0.999884
		B	A	0.00183833	0.0273731	0.999838
			C	2.77778e-05	0.0354223	1
		C	A	0.00181056	0.0304164	0.999884
			B	-2.77778e-05	0.0354223	1
17 1	LSD	A	B	0.053229	0.0377387	0.170725
			C	0.000116548	0.041549	0.997784
		B	A	-0.053229	0.0377387	0.170725
			C	-0.0531125	0.0459863	0.259026
		C	A	-0.000116548	0.041549	0.997784
			B	0.0531125	0.0459863	0.259026
	Dunnett T3	A	B	0.053229	0.0347567	0.35679
			C	0.000116548	0.0369242	1
		B	A	-0.053229	0.0347567	0.35679
			C	-0.0531125	0.0325053	0.325756
		C	A	-0.000116548	0.0369242	1
			B	0.0531125	0.0325053	0.325756
18 1	LSD	A	B	-0.0253357	0.0410889	0.543069
			C	0.0479962	0.0452374	0.298839
		B	A	0.0253357	0.0410889	0.543069
			C	0.0733319	0.0500686	0.155485
		C	A	-0.0479962	0.0452374	0.298839
			B	-0.0733319	0.0500686	0.155485
	Dunnett T3	A	B	-0.0253357	0.0396993	0.89059
			C	0.0479962	0.0346597	0.442289
		B	A	0.0253357	0.0396993	0.89059
			C	0.0733319	0.0298379	0.08673
		C	A	-0.0479962	0.0346597	0.442289
			B	-0.0733319	0.0298379	0.08673
19 1	LSD	A	B	-.0659779*	0.0316681	0.0475937
			C	-0.0653473	0.0348654	0.0726249
		B	A	.0659779*	0.0316681	0.0475937
			C	0.000630556	0.0385889	0.987093
		C	A	0.0653473	0.0348654	0.0726249
			B	-0.000630556	0.0385889	0.987093
	Dunnett T3	A	B	-0.0659779	0.0320816	0.15095
			C	-0.0653473	0.0281112	0.0921928
		B	A	0.0659779	0.0320816	0.15095
			C	0.000630556	0.0292406	0.999995
		C	A	0.0653473	0.0281112	0.0921928
			B	-0.000630556	0.0292406	0.999995
20 1	LSD	A	B	0.0453214	0.0348843	0.205733
			C	-0.0487397	0.0384064	0.216111
		B	A	-0.0453214	0.0348843	0.205733
			C	-.0940611*	0.0425081	0.0362698
		C	A	0.0487397	0.0384064	0.216111
			B	.0940611*	0.0425081	0.0362698
	Dunnett T3	A	B	0.0453214	0.0390509	0.586671
			C	-0.0487397	0.0290009	0.290386
		B	A	-0.0453214	0.0390509	0.586671
			C	-0.0940611	0.038002	0.0854698
		C	A	0.0487397	0.0290009	0.290386
			B	0.0940611	0.038002	0.0854698
21 1	LSD	A	B	0.0274951	0.029455	0.359511
			C	0.0317868	0.0324289	0.336379
		B	A	-0.0274951	0.029455	0.359511
			C	0.00429167	0.0358922	0.905779
		C	A	-0.0317868	0.0324289	0.336379
			B	-0.00429167	0.0358922	0.905779
	Dunnett T3	A	B	0.0274951	0.0298975	0.737845
			C	0.0317868	0.0227773	0.438731
		B	A	-0.0274951	0.0298975	0.737845
			C	0.00429167	0.0218929	0.995957
		C	A	-0.0317868	0.0227773	0.438731
			B	-0.00429167	0.0218929	0.995957
22 1	LSD	A	B	-0.039729	0.0336313	0.248595
			C	-0.0281638	0.0370268	0.453992
		B	A	0.039729	0.0336313	0.248595
			C	0.0115653	0.0409812	0.780106
		C	A	0.0281638	0.0370268	0.453992
			B	-0.0115653	0.0409812	0.780106
	Dunnett T3	A	B	-0.039729	0.0334545	0.568909
			C	-0.0281638	0.0393982	0.85365
		B	A	0.039729	0.0334545	0.568909
			C	0.0115653	0.0441391	0.99064
		C	A	0.0281638	0.0393982	0.85365
			B	-0.0115653	0.0441391	0.99064
23 1	LSD	A	B	0.0386955	0.0318745	0.236093
			C	0.048431	0.0350927	0.179778
		B	A	-0.0386955	0.0318745	0.236093
			C	0.00973542	0.0388405	0.804132
		C	A	-0.048431	0.0350927	0.179778
			B	-0.00973542	0.0388405	0.804132
	Dunnett T3	A	B	0.0386955	0.0339721	0.600768
			C	0.048431	0.0330258	0.413992
		B	A	-0.0386955	0.0339721	0.600768
			C	0.00973542	0.0397374	0.992358
		C	A	-0.048431	0.0330258	0.413992
			B	-0.00973542	0.0397374	0.992358
24 1	LSD	A	B	0.0723932	0.0435265	0.108761
			C	0.0537293	0.0479211	0.272856
		B	A	-0.0723932	0.0435265	0.108761
			C	-0.0186639	0.053039	0.727869
		C	A	-0.0537293	0.0479211	0.272856
			B	0.0186639	0.053039	0.727869
	Dunnett T3	A	B	0.0723932	0.0301439	0.0747594
			C	0.0537293	0.0676127	0.812666
		B	A	-0.0723932	0.0301439	0.0747594
			C	-0.0186639	0.066136	0.987933
		C	A	-0.0537293	0.0676127	0.812666
			B	0.0186639	0.066136	0.987933
25 1	LSD	A	B	-0.0161055	0.0221332	0.473582
			C	-0.0190708	0.0243679	0.441202
		B	A	0.0161055	0.0221332	0.473582
			C	-0.00296528	0.0269703	0.91333
		C	A	0.0190708	0.0243679	0.441202
			B	0.00296528	0.0269703	0.91333
	Dunnett T3	A	B	-0.0161055	0.0245342	0.881862
			C	-0.0190708	0.0204396	0.731233
		B	A	0.0161055	0.0245342	0.881862
			C	-0.00296528	0.0261561	0.999221
		C	A	0.0190708	0.0204396	0.731233
			B	0.00296528	0.0261561	0.999221
26 1	LSD	A	B	-0.042251	0.0336228	0.220507
			C	0.0291886	0.0370174	0.437813
		B	A	0.042251	0.0336228	0.220507
			C	0.0714396	0.0409708	0.0935033
		C	A	-0.0291886	0.0370174	0.437813
			B	-0.0714396	0.0409708	0.0935033
	Dunnett T3	A	B	-0.042251	0.0395589	0.649053
			C	0.0291886	0.0326326	0.756041
		B	A	0.042251	0.0395589	0.649053
			C	0.0714396	0.0460821	0.362442
		C	A	-0.0291886	0.0326326	0.756041
			B	-0.0714396	0.0460821	0.362442
27 1	LSD	A	B	0.00898607	0.0410988	0.828701
			C	-0.0243125	0.0452482	0.595801
		B	A	-0.00898607	0.0410988	0.828701
			C	-0.0332986	0.0500806	0.512202
		C	A	0.0243125	0.0452482	0.595801
			B	0.0332986	0.0500806	0.512202
	Dunnett T3	A	B	0.00898607	0.0451702	0.995856
			C	-0.0243125	0.0414502	0.911
		B	A	-0.00898607	0.0451702	0.995856
			C	-0.0332986	0.0522877	0.890541
		C	A	0.0243125	0.0414502	0.911
			B	0.0332986	0.0522877	0.890541
28 1	LSD	A	B	-0.00507946	0.0456258	0.912245
			C	-0.0132954	0.0502323	0.793427
		B	A	0.00507946	0.0456258	0.912245
			C	-0.00821597	0.055597	0.883704
		C	A	0.0132954	0.0502323	0.793427
			B	0.00821597	0.055597	0.883704
	Dunnett T3	A	B	-0.00507946	0.0444098	0.999213
			C	-0.0132954	0.048555	0.989398
		B	A	0.00507946	0.0444098	0.999213
			C	-0.00821597	0.0508384	0.99775
		C	A	0.0132954	0.048555	0.989398
			B	0.00821597	0.0508384	0.99775
3 2	LSD	A	B	0.0536811	0.0324414	0.110486
			C	0.00288246	0.0357168	0.936321
		B	A	-0.0536811	0.0324414	0.110486
			C	-0.0507986	0.0395312	0.210562
		C	A	-0.00288246	0.0357168	0.936321
			B	0.0507986	0.0395312	0.210562
	Dunnett T3	A	B	0.0536811	0.0324207	0.316896
			C	0.00288246	0.0426778	0.999826
		B	A	-0.0536811	0.0324207	0.316896
			C	-0.0507986	0.049463	0.674692
		C	A	-0.00288246	0.0426778	0.999826
			B	0.0507986	0.049463	0.674692
4 2	LSD	A	B	0.0497438	0.0336084	0.15134
			C	0.00606528	0.0370016	0.871113
		B	A	-0.0497438	0.0336084	0.15134
			C	-0.0436785	0.0409533	0.29637
		C	A	-0.00606528	0.0370016	0.871113
			B	0.0436785	0.0409533	0.29637
	Dunnett T3	A	B	0.0497438	0.0225319	0.111057
			C	0.00606528	0.0512512	0.999078
		B	A	-0.0497438	0.0225319	0.111057
			C	-0.0436785	0.0487175	0.757231
		C	A	-0.00606528	0.0512512	0.999078
			B	0.0436785	0.0487175	0.757231
5 2	LSD	A	B	0.0344543	0.0491759	0.490002
			C	.1362265*	0.0541409	0.0186535
		B	A	-0.0344543	0.0491759	0.490002
			C	0.101772	0.059923	0.101849
		C	A	-.1362265*	0.0541409	0.0186535
			B	-0.101772	0.059923	0.101849
	Dunnett T3	A	B	0.0344543	0.0487165	0.857533
			C	0.136227	0.0685365	0.234032
		B	A	-0.0344543	0.0487165	0.857533
			C	0.101772	0.079769	0.522591
		C	A	-0.136227	0.0685365	0.234032
			B	-0.101772	0.079769	0.522591
6 2	LSD	A	B	-0.019772	0.0382098	0.609384
			C	-0.036822	0.0420676	0.38974
		B	A	0.019772	0.0382098	0.609384
			C	-0.01705	0.0465603	0.717303
		C	A	0.036822	0.0420676	0.38974
			B	0.01705	0.0465603	0.717303
	Dunnett T3	A	B	-0.019772	0.0404274	0.945869
			C	-0.036822	0.0311589	0.568877
		B	A	0.019772	0.0404274	0.945869
			C	-0.01705	0.0353218	0.94715
		C	A	0.036822	0.0311589	0.568877
			B	0.01705	0.0353218	0.94715
7 2	LSD	A	B	-0.00497542	0.0485486	0.919191
			C	-0.0824594	0.0534503	0.13546
		B	A	0.00497542	0.0485486	0.919191
			C	-0.077484	0.0591586	0.202183
		C	A	0.0824594	0.0534503	0.13546
			B	0.077484	0.0591586	0.202183
	Dunnett T3	A	B	-0.00497542	0.0537478	0.999574
			C	-0.0824594	0.0480303	0.294474
		B	A	0.00497542	0.0537478	0.999574
			C	-0.077484	0.0613052	0.523561
		C	A	0.0824594	0.0480303	0.294474
			B	0.077484	0.0613052	0.523561
8 2	LSD	A	B	0.0138459	0.0333635	0.681681
			C	-0.0284423	0.036732	0.446004
		B	A	-0.0138459	0.0333635	0.681681
			C	-0.0422882	0.0406549	0.308215
		C	A	0.0284423	0.036732	0.446004
			B	0.0422882	0.0406549	0.308215
	Dunnett T3	A	B	0.0138459	0.0300636	0.954048
			C	-0.0284423	0.0437491	0.883808
		B	A	-0.0138459	0.0300636	0.954048
			C	-0.0422882	0.0460112	0.741477
		C	A	0.0284423	0.0437491	0.883808
			B	0.0422882	0.0460112	0.741477
9 2	LSD	A	B	0.0321752	0.0380185	0.405412
			C	0.0338814	0.041857	0.42589
		B	A	-0.0321752	0.0380185	0.405412
			C	0.00170625	0.0463272	0.970913
		C	A	-0.0338814	0.041857	0.42589
			B	-0.00170625	0.0463272	0.970913
	Dunnett T3	A	B	0.0321752	0.0460016	0.861335
			C	0.0338814	0.0341672	0.69728
		B	A	-0.0321752	0.0460016	0.861335
			C	0.00170625	0.0514733	0.99998
		C	A	-0.0338814	0.0341672	0.69728
			B	-0.00170625	0.0514733	0.99998
10 2	LSD	A	B	0.00912702	0.0399117	0.820978
			C	0.0234367	0.0439414	0.598492
		B	A	-0.00912702	0.0399117	0.820978
			C	0.0143097	0.0486342	0.77101
		C	A	-0.0234367	0.0439414	0.598492
			B	-0.0143097	0.0486342	0.77101
	Dunnett T3	A	B	0.00912702	0.045035	0.995647
			C	0.0234367	0.03137	0.837675
		B	A	-0.00912702	0.045035	0.995647
			C	0.0143097	0.0420681	0.980093
		C	A	-0.0234367	0.03137	0.837675
			B	-0.0143097	0.0420681	0.980093
11 2	LSD	A	B	0.00504685	0.036873	0.892229
			C	-0.0312677	0.0405958	0.448387
		B	A	-0.00504685	0.036873	0.892229
			C	-0.0363146	0.0449313	0.426586
		C	A	0.0312677	0.0405958	0.448387
			B	0.0363146	0.0449313	0.426586
	Dunnett T3	A	B	0.00504685	0.0389997	0.998851
			C	-0.0312677	0.0369665	0.783366
		B	A	-0.00504685	0.0389997	0.998851
			C	-0.0363146	0.0437149	0.791857
		C	A	0.0312677	0.0369665	0.783366
			B	0.0363146	0.0437149	0.791857
12 2	LSD	A	B	-0.0153494	0.037494	0.685745
			C	-0.0272175	0.0412795	0.515702
		B	A	0.0153494	0.037494	0.685745
			C	-0.0118681	0.0456881	0.797174
		C	A	0.0272175	0.0412795	0.515702
			B	0.0118681	0.0456881	0.797174
	Dunnett T3	A	B	-0.0153494	0.0407081	0.973633
			C	-0.0272175	0.034504	0.815232
		B	A	0.0153494	0.0407081	0.973633
			C	-0.0118681	0.0423981	0.988734
		C	A	0.0272175	0.034504	0.815232
			B	0.0118681	0.0423981	0.988734
13 2	LSD	A	B	-0.00724548	0.0368147	0.845568
			C	.0880698*	0.0405317	0.0394736
		B	A	0.00724548	0.0368147	0.845568
			C	.0953153*	0.0448603	0.0436758
		C	A	-.0880698*	0.0405317	0.0394736
			B	-.0953153*	0.0448603	0.0436758
	Dunnett T3	A	B	-0.00724548	0.0333875	0.994727
			C	0.0880698	0.0459152	0.23019
		B	A	0.00724548	0.0333875	0.994727
			C	0.0953153	0.0474067	0.197714
		C	A	-0.0880698	0.0459152	0.23019
			B	-0.0953153	0.0474067	0.197714
14 2	LSD	A	B	-0.0326106	0.0362862	0.377384
			C	-0.0120856	0.0399498	0.764759
		B	A	0.0326106	0.0362862	0.377384
			C	0.020525	0.0442163	0.646525
		C	A	0.0120856	0.0399498	0.764759
			B	-0.020525	0.0442163	0.646525
	Dunnett T3	A	B	-0.0326106	0.043946	0.840136
			C	-0.0120856	0.0242195	0.942952
		B	A	0.0326106	0.043946	0.840136
			C	0.020525	0.0405754	0.939532
		C	A	0.0120856	0.0242195	0.942952
			B	-0.020525	0.0405754	0.939532
15 2	LSD	A	B	0.00810619	0.049116	0.870238
			C	-0.0220258	0.0540749	0.68724
		B	A	-0.00810619	0.049116	0.870238
			C	-0.0301319	0.05985	0.61905
		C	A	0.0220258	0.0540749	0.68724
			B	0.0301319	0.05985	0.61905
	Dunnett T3	A	B	0.00810619	0.0655924	0.99897
			C	-0.0220258	0.0300244	0.844576
		B	A	-0.00810619	0.0655924	0.99897
			C	-0.0301319	0.0662585	0.954758
		C	A	0.0220258	0.0300244	0.844576
			B	0.0301319	0.0662585	0.954758
16 2	LSD	A	B	-0.0157273	0.028932	0.591535
			C	0.0220178	0.0318531	0.49579
		B	A	0.0157273	0.028932	0.591535
			C	0.0377451	0.0352549	0.294562
		C	A	-0.0220178	0.0318531	0.49579
			B	-0.0377451	0.0352549	0.294562
	Dunnett T3	A	B	-0.0157273	0.0348998	0.956143
			C	0.0220178	0.02414	0.744226
		B	A	0.0157273	0.0348998	0.956143
			C	0.0377451	0.0369658	0.677142
		C	A	-0.0220178	0.02414	0.744226
			B	-0.0377451	0.0369658	0.677142
17 2	LSD	A	B	-0.0132898	0.0335616	0.695478
			C	0.02647	0.0369501	0.480401
		B	A	0.0132898	0.0335616	0.695478
			C	0.0397597	0.0408963	0.34026
		C	A	-0.02647	0.0369501	0.480401
			B	-0.0397597	0.0408963	0.34026
	Dunnett T3	A	B	-0.0132898	0.0324845	0.966523
			C	0.02647	0.0461606	0.915005
		B	A	0.0132898	0.0324845	0.966523
			C	0.0397597	0.0525575	0.832585
		C	A	-0.02647	0.0461606	0.915005
			B	-0.0397597	0.0525575	0.832585
18 2	LSD	A	B	0.0464692	0.0306809	0.142417
			C	-0.0199433	0.0337786	0.560213
		B	A	-0.0464692	0.0306809	0.142417
			C	-0.0664125	0.037386	0.0878403
		C	A	0.0199433	0.0337786	0.560213
			B	0.0664125	0.037386	0.0878403
	Dunnett T3	A	B	0.0464692	0.0272638	0.276582
			C	-0.0199433	0.0389403	0.937408
		B	A	-0.0464692	0.0272638	0.276582
			C	-0.0664125	0.0397324	0.322461
		C	A	0.0199433	0.0389403	0.937408
			B	0.0664125	0.0397324	0.322461
19 2	LSD	A	B	-0.0147539	0.0426079	0.732036
			C	-0.00394484	0.0469097	0.933651
		B	A	0.0147539	0.0426079	0.732036
			C	0.010809	0.0519196	0.836769
		C	A	0.00394484	0.0469097	0.933651
			B	-0.010809	0.0519196	0.836769
	Dunnett T3	A	B	-0.0147539	0.049465	0.98632
			C	-0.00394484	0.0434606	0.999587
		B	A	0.0147539	0.049465	0.98632
			C	0.010809	0.0596412	0.996857
		C	A	0.00394484	0.0434606	0.999587
			B	-0.010809	0.0596412	0.996857
20 2	LSD	A	B	-0.019146	0.0403403	0.639183
			C	0.0279394	0.0444132	0.535004
		B	A	0.019146	0.0403403	0.639183
			C	0.0470854	0.0491564	0.347301
		C	A	-0.0279394	0.0444132	0.535004
			B	-0.0470854	0.0491564	0.347301
	Dunnett T3	A	B	-0.019146	0.0462803	0.965274
			C	0.0279394	0.0441691	0.891339
		B	A	0.019146	0.0462803	0.965274
			C	0.0470854	0.0591271	0.811138
		C	A	-0.0279394	0.0441691	0.891339
			B	-0.0470854	0.0591271	0.811138
21 2	LSD	A	B	-0.0190363	0.0289632	0.517021
			C	-0.0468286	0.0318874	0.154423
		B	A	0.0190363	0.0289632	0.517021
			C	-0.0277924	0.0352929	0.438405
		C	A	0.0468286	0.0318874	0.154423
			B	0.0277924	0.0352929	0.438405
	Dunnett T3	A	B	-0.0190363	0.0279088	0.870312
			C	-0.0468286	0.0308372	0.380518
		B	A	0.0190363	0.0279088	0.870312
			C	-0.0277924	0.0317588	0.766377
		C	A	0.0468286	0.0308372	0.380518
			B	0.0277924	0.0317588	0.766377
22 2	LSD	A	B	-0.0343207	0.0378371	0.373033
			C	-0.0657402	0.0416573	0.127109
		B	A	0.0343207	0.0378371	0.373033
			C	-0.0314194	0.0461061	0.501845
		C	A	0.0657402	0.0416573	0.127109
			B	0.0314194	0.0461061	0.501845
	Dunnett T3	A	B	-0.0343207	0.0320245	0.640185
			C	-0.0657402	0.0486746	0.483087
		B	A	0.0343207	0.0320245	0.640185
			C	-0.0314194	0.0477077	0.880077
		C	A	0.0657402	0.0486746	0.483087
			B	0.0314194	0.0477077	0.880077
23 2	LSD	A	B	0.0586783	0.0337679	0.0945698
			C	0.0557131	0.0371772	0.146504
		B	A	-0.0586783	0.0337679	0.0945698
			C	-0.00296528	0.0411476	0.943124
		C	A	-0.0557131	0.0371772	0.146504
			B	0.00296528	0.0411476	0.943124
	Dunnett T3	A	B	0.0586783	0.0291395	0.162125
			C	0.0557131	0.0438418	0.530248
		B	A	-0.0586783	0.0291395	0.162125
			C	-0.00296528	0.0440423	0.999831
		C	A	-0.0557131	0.0438418	0.530248
			B	0.00296528	0.0440423	0.999831
24 2	LSD	A	B	-0.0244535	0.0368861	0.513433
			C	0.0205479	0.0406103	0.617305
		B	A	0.0244535	0.0368861	0.513433
			C	0.0450014	0.0449474	0.326322
		C	A	-0.0205479	0.0406103	0.617305
			B	-0.0450014	0.0449474	0.326322
	Dunnett T3	A	B	-0.0244535	0.0332286	0.843448
			C	0.0205479	0.0489235	0.963313
		B	A	0.0244535	0.0332286	0.843448
			C	0.0450014	0.0517122	0.770056
		C	A	-0.0205479	0.0489235	0.963313
			B	-0.0450014	0.0517122	0.770056
25 2	LSD	A	B	-0.00630548	0.0280952	0.824245
			C	-0.029636	0.0309318	0.347183
		B	A	0.00630548	0.0280952	0.824245
			C	-0.0233306	0.0342353	0.501834
		C	A	0.029636	0.0309318	0.347183
			B	0.0233306	0.0342353	0.501834
	Dunnett T3	A	B	-0.00630548	0.0233607	0.989953
			C	-0.029636	0.0413121	0.852177
		B	A	0.00630548	0.0233607	0.989953
			C	-0.0233306	0.0431604	0.927533
		C	A	0.029636	0.0413121	0.852177
			B	0.0233306	0.0431604	0.927533
26 2	LSD	A	B	-0.0137047	0.0407746	0.739594
			C	-0.0689971	0.0448914	0.13686
		B	A	0.0137047	0.0407746	0.739594
			C	-0.0552924	0.0496856	0.276362
		C	A	0.0689971	0.0448914	0.13686
			B	0.0552924	0.0496856	0.276362
	Dunnett T3	A	B	-0.0137047	0.0362659	0.973673
			C	-0.0689971	0.0518391	0.49524
		B	A	0.0137047	0.0362659	0.973673
			C	-0.0552924	0.0529921	0.666362
		C	A	0.0689971	0.0518391	0.49524
			B	0.0552924	0.0529921	0.666362
27 2	LSD	A	B	-0.0277203	0.0444304	0.538343
			C	0.0268804	0.0489163	0.587526
		B	A	0.0277203	0.0444304	0.538343
			C	0.0546007	0.0541404	0.322876
		C	A	-0.0268804	0.0489163	0.587526
			B	-0.0546007	0.0541404	0.322876
	Dunnett T3	A	B	-0.0277203	0.0469507	0.910124
			C	0.0268804	0.0445081	0.904291
		B	A	0.0277203	0.0469507	0.910124
			C	0.0546007	0.0525447	0.665043
		C	A	-0.0268804	0.0445081	0.904291
			B	-0.0546007	0.0525447	0.665043
28 2	LSD	A	B	0.0200887	0.0238165	0.406959
			C	0.0196137	0.0262211	0.461432
		B	A	-0.0200887	0.0238165	0.406959
			C	-0.000475	0.0290214	0.987071
		C	A	-0.0196137	0.0262211	0.461432
			B	0.000475	0.0290214	0.987071
	Dunnett T3	A	B	0.0200887	0.019987	0.684584
			C	0.0196137	0.033846	0.912922
		B	A	-0.0200887	0.019987	0.684584
			C	-0.000475	0.0349722	0.999999
		C	A	-0.0196137	0.033846	0.912922
			B	0.000475	0.0349722	0.999999
4 3	LSD	A	B	0.00256226	0.0358102	0.943528
			C	0.0555095	0.0394258	0.17146
		B	A	-0.00256226	0.0358102	0.943528
			C	0.0529472	0.0436363	0.236326
		C	A	-0.0555095	0.0394258	0.17146
			B	-0.0529472	0.0436363	0.236326
	Dunnett T3	A	B	0.00256226	0.0391613	0.999848
			C	0.0555095	0.0398643	0.463582
		B	A	-0.00256226	0.0391613	0.999848
			C	0.0529472	0.0500497	0.653456
		C	A	-0.0555095	0.0398643	0.463582
			B	-0.0529472	0.0500497	0.653456
5 3	LSD	A	B	-0.00802161	0.0493263	0.872122
			C	0.0682624	0.0543065	0.220377
		B	A	0.00802161	0.0493263	0.872122
			C	0.076284	0.0601063	0.216076
		C	A	-0.0682624	0.0543065	0.220377
			B	-0.076284	0.0601063	0.216076
	Dunnett T3	A	B	-0.00802161	0.0356871	0.994184
			C	0.0682624	0.0705487	0.713586
		B	A	0.00802161	0.0356871	0.994184
			C	0.076284	0.0663012	0.60901
		C	A	-0.0682624	0.0705487	0.713586
			B	-0.076284	0.0663012	0.60901
6 3	LSD	A	B	.0865271*	0.0387621	0.0347933
			C	0.0354216	0.0426756	0.414384
		B	A	-.0865271*	0.0387621	0.0347933
			C	-0.0511056	0.0472333	0.289587
		C	A	-0.0354216	0.0426756	0.414384
			B	0.0511056	0.0472333	0.289587
	Dunnett T3	A	B	0.0865271	0.0401576	0.136176
			C	0.0354216	0.041565	0.780034
		B	A	-0.0865271	0.0401576	0.136176
			C	-0.0511056	0.0481411	0.651243
		C	A	-0.0354216	0.041565	0.780034
			B	0.0511056	0.0481411	0.651243
7 3	LSD	A	B	0.0295374	0.0307004	0.345205
			C	0.00622488	0.0338	0.855367
		B	A	-0.0295374	0.0307004	0.345205
			C	-0.0233125	0.0374098	0.53882
		C	A	-0.00622488	0.0338	0.855367
			B	0.0233125	0.0374098	0.53882
	Dunnett T3	A	B	0.0295374	0.0266544	0.616339
			C	0.00622488	0.0380231	0.99763
		B	A	-0.0295374	0.0266544	0.616339
			C	-0.0233125	0.0372771	0.89474
		C	A	-0.00622488	0.0380231	0.99763
			B	0.0233125	0.0372771	0.89474
8 3	LSD	A	B	-0.0319571	0.0568189	0.578826
			C	-0.0817141	0.0625555	0.203354
		B	A	0.0319571	0.0568189	0.578826
			C	-0.0497569	0.0692363	0.479018
		C	A	0.0817141	0.0625555	0.203354
			B	0.0497569	0.0692363	0.479018
	Dunnett T3	A	B	-0.0319571	0.0646203	0.943767
			C	-0.0817141	0.0497458	0.315396
		B	A	0.0319571	0.0646203	0.943767
			C	-0.0497569	0.0671469	0.840687
		C	A	0.0817141	0.0497458	0.315396
			B	0.0497569	0.0671469	0.840687
9 3	LSD	A	B	-0.00970851	0.0408159	0.813928
			C	-0.0581967	0.0449368	0.207126
		B	A	0.00970851	0.0408159	0.813928
			C	-0.0484882	0.049736	0.338944
		C	A	0.0581967	0.0449368	0.207126
			B	0.0484882	0.049736	0.338944
	Dunnett T3	A	B	-0.00970851	0.040567	0.992989
			C	-0.0581967	0.0375791	0.353273
		B	A	0.00970851	0.040567	0.992989
			C	-0.0484882	0.0379893	0.515948
		C	A	0.0581967	0.0375791	0.353273
			B	0.0484882	0.0379893	0.515948
10 3	LSD	A	B	0.00127607	0.0395006	0.974485
			C	0.0229469	0.0434887	0.602393
		B	A	-0.00127607	0.0395006	0.974485
			C	0.0216708	0.0481332	0.656427
		C	A	-0.0229469	0.0434887	0.602393
			B	-0.0216708	0.0481332	0.656427
	Dunnett T3	A	B	0.00127607	0.0488499	0.99999
			C	0.0229469	0.0368904	0.895978
		B	A	-0.00127607	0.0488499	0.99999
			C	0.0216708	0.056962	0.972818
		C	A	-0.0229469	0.0368904	0.895978
			B	-0.0216708	0.056962	0.972818
11 3	LSD	A	B	0.0219576	0.024961	0.387414
			C	0.00385548	0.0274812	0.889551
		B	A	-0.0219576	0.024961	0.387414
			C	-0.0181021	0.0304161	0.557094
		C	A	-0.00385548	0.0274812	0.889551
			B	0.0181021	0.0304161	0.557094
	Dunnett T3	A	B	0.0219576	0.0248794	0.76155
			C	0.00385548	0.0306639	0.998903
		B	A	-0.0219576	0.0248794	0.76155
			C	-0.0181021	0.0348862	0.935671
		C	A	-0.00385548	0.0306639	0.998903
			B	0.0181021	0.0348862	0.935671
12 3	LSD	A	B	-0.00990113	0.0630787	0.876534
			C	-0.0801879	0.0694474	0.259149
		B	A	0.00990113	0.0630787	0.876534
			C	-0.0702868	0.0768642	0.369228
		C	A	0.0801879	0.0694474	0.259149
			B	0.0702868	0.0768642	0.369228
	Dunnett T3	A	B	-0.00990113	0.0664911	0.998204
			C	-0.0801879	0.0862921	0.738753
		B	A	0.00990113	0.0664911	0.998204
			C	-0.0702868	0.105494	0.877062
		C	A	0.0801879	0.0862921	0.738753
			B	0.0702868	0.105494	0.877062
13 3	LSD	A	B	-0.0367885	0.0425344	0.395311
			C	0.0121997	0.0468288	0.796599
		B	A	0.0367885	0.0425344	0.395311
			C	0.0489882	0.05183	0.353618
		C	A	-0.0121997	0.0468288	0.796599
			B	-0.0489882	0.05183	0.353618
	Dunnett T3	A	B	-0.0367885	0.0423765	0.769559
			C	0.0121997	0.0444424	0.989322
		B	A	0.0367885	0.0423765	0.769559
			C	0.0489882	0.0479932	0.677113
		C	A	-0.0121997	0.0444424	0.989322
			B	-0.0489882	0.0479932	0.677113
14 3	LSD	A	B	-0.0268414	0.0323426	0.414445
			C	-0.0694248	0.035608	0.0625137
		B	A	0.0268414	0.0323426	0.414445
			C	-0.0425833	0.0394109	0.290234
		C	A	0.0694248	0.035608	0.0625137
			B	0.0425833	0.0394109	0.290234
	Dunnett T3	A	B	-0.0268414	0.0341366	0.8166
			C	-0.0694248	0.0325526	0.152326
		B	A	0.0268414	0.0341366	0.8166
			C	-0.0425833	0.0383823	0.620456
		C	A	0.0694248	0.0325526	0.152326
			B	0.0425833	0.0383823	0.620456
15 3	LSD	A	B	-0.0286792	0.0295185	0.340574
			C	0.0187472	0.0324988	0.569194
		B	A	0.0286792	0.0295185	0.340574
			C	0.0474264	0.0359696	0.199285
		C	A	-0.0187472	0.0324988	0.569194
			B	-0.0474264	0.0359696	0.199285
	Dunnett T3	A	B	-0.0286792	0.0294467	0.704429
			C	0.0187472	0.0310938	0.904706
		B	A	0.0286792	0.0294467	0.704429
			C	0.0474264	0.0337556	0.442133
		C	A	-0.0187472	0.0310938	0.904706
			B	-0.0474264	0.0337556	0.442133
16 3	LSD	A	B	0.0310385	0.0225486	0.180867
			C	.0542648*	0.0248252	0.0384023
		B	A	-0.0310385	0.0225486	0.180867
			C	0.0232264	0.0274765	0.40595
		C	A	-.0542648*	0.0248252	0.0384023
			B	-0.0232264	0.0274765	0.40595
	Dunnett T3	A	B	0.0310385	0.0193327	0.324391
			C	0.0542648	0.0308797	0.297252
		B	A	-0.0310385	0.0193327	0.324391
			C	0.0232264	0.0317992	0.845868
		C	A	-0.0542648	0.0308797	0.297252
			B	-0.0232264	0.0317992	0.845868
17 3	LSD	A	B	.0912183*	0.0407022	0.0341404
			C	0.0739572	0.0448116	0.11137
		B	A	-.0912183*	0.0407022	0.0341404
			C	-0.0172611	0.0495974	0.730735
		C	A	-0.0739572	0.0448116	0.11137
			B	0.0172611	0.0495974	0.730735
	Dunnett T3	A	B	0.0912183	0.0376991	0.072245
			C	0.0739572	0.0409915	0.241374
		B	A	-0.0912183	0.0376991	0.072245
			C	-0.0172611	0.0376448	0.954091
		C	A	-0.0739572	0.0409915	0.241374
			B	0.0172611	0.0376448	0.954091
18 3	LSD	A	B	-.0770377*	0.0330714	0.0282102
			C	-0.0465433	0.0364104	0.212885
		B	A	.0770377*	0.0330714	0.0282102
			C	0.0304944	0.0402989	0.456298
		C	A	0.0465433	0.0364104	0.212885
			B	-0.0304944	0.0402989	0.456298
	Dunnett T3	A	B	-0.0770377	0.032303	0.078193
			C	-0.0465433	0.0289001	0.319127
		B	A	0.0770377	0.032303	0.078193
			C	0.0304944	0.0267974	0.602473
		C	A	0.0465433	0.0289001	0.319127
			B	-0.0304944	0.0267974	0.602473
19 3	LSD	A	B	-0.0526208	0.0298672	0.0903252
			C	-0.00676869	0.0328827	0.83858
		B	A	0.0526208	0.0298672	0.0903252
			C	0.0458521	0.0363945	0.219354
		C	A	0.00676869	0.0328827	0.83858
			B	-0.0458521	0.0363945	0.219354
	Dunnett T3	A	B	-0.0526208	0.0367268	0.428308
			C	-0.00676869	0.0194521	0.979221
		B	A	0.0526208	0.0367268	0.428308
			C	0.0458521	0.0342361	0.489412
		C	A	0.00676869	0.0194521	0.979221
			B	-0.0458521	0.0342361	0.489412
20 3	LSD	A	B	0.0419719	0.0356901	0.250669
			C	0.0556386	0.0392935	0.169123
		B	A	-0.0419719	0.0356901	0.250669
			C	0.0136667	0.04349	0.75594
		C	A	-0.0556386	0.0392935	0.169123
			B	-0.0136667	0.04349	0.75594
	Dunnett T3	A	B	0.0419719	0.0364418	0.588827
			C	0.0556386	0.0312673	0.245
		B	A	-0.0419719	0.0364418	0.588827
			C	0.0136667	0.0329932	0.965475
		C	A	-0.0556386	0.0312673	0.245
			B	-0.0136667	0.0329932	0.965475
21 3	LSD	A	B	-0.0062619	0.0438885	0.887688
			C	-0.0496133	0.0483196	0.31436
		B	A	0.0062619	0.0438885	0.887688
			C	-0.0433514	0.05348	0.42524
		C	A	0.0496133	0.0483196	0.31436
			B	0.0433514	0.05348	0.42524
	Dunnett T3	A	B	-0.0062619	0.0518344	0.99905
			C	-0.0496133	0.0395293	0.533254
		B	A	0.0062619	0.0518344	0.99905
			C	-0.0433514	0.0570371	0.830744
		C	A	0.0496133	0.0395293	0.533254
			B	0.0433514	0.0570371	0.830744
22 3	LSD	A	B	-0.00847405	0.0359289	0.815466
			C	0.050819	0.0395564	0.210666
		B	A	0.00847405	0.0359289	0.815466
			C	0.0592931	0.0437809	0.187752
		C	A	-0.050819	0.0395564	0.210666
			B	-0.0592931	0.0437809	0.187752
	Dunnett T3	A	B	-0.00847405	0.038205	0.99433
			C	0.050819	0.0352833	0.422291
		B	A	0.00847405	0.038205	0.99433
			C	0.0592931	0.0419845	0.436132
		C	A	-0.050819	0.0352833	0.422291
			B	-0.0592931	0.0419845	0.436132
23 3	LSD	A	B	-0.0786315	0.0468239	0.10555
			C	-0.0177371	0.0515514	0.733674
		B	A	0.0786315	0.0468239	0.10555
			C	0.0608944	0.057057	0.296054
		C	A	0.0177371	0.0515514	0.733674
			B	-0.0608944	0.057057	0.296054
	Dunnett T3	A	B	-0.0786315	0.0420005	0.219461
			C	-0.0177371	0.0650991	0.989193
		B	A	0.0786315	0.0420005	0.219461
			C	0.0608944	0.0699663	0.770074
		C	A	0.0177371	0.0650991	0.989193
			B	-0.0608944	0.0699663	0.770074
24 3	LSD	A	B	0.0318502	0.0369706	0.39715
			C	-0.00598385	0.0407033	0.884302
		B	A	-0.0318502	0.0369706	0.39715
			C	-0.037834	0.0450503	0.40897
		C	A	0.00598385	0.0407033	0.884302
			B	0.037834	0.0450503	0.40897
	Dunnett T3	A	B	0.0318502	0.0358195	0.757862
			C	-0.00598385	0.0493212	0.999003
		B	A	-0.0318502	0.0358195	0.757862
			C	-0.037834	0.0557558	0.871235
		C	A	0.00598385	0.0493212	0.999003
			B	0.037834	0.0557558	0.871235
25 3	LSD	A	B	0.00617369	0.0235724	0.795542
			C	-0.00533603	0.0259524	0.838762
		B	A	-0.00617369	0.0235724	0.795542
			C	-0.0115097	0.028724	0.692045
		C	A	0.00533603	0.0259524	0.838762
			B	0.0115097	0.028724	0.692045
	Dunnett T3	A	B	0.00617369	0.0271321	0.993866
			C	-0.00533603	0.0177288	0.98631
		B	A	-0.00617369	0.0271321	0.993866
			C	-0.0115097	0.0251478	0.954132
		C	A	0.00533603	0.0177288	0.98631
			B	0.0115097	0.0251478	0.954132
26 3	LSD	A	B	0.021379	0.0298455	0.480431
			C	0.0201977	0.0328588	0.544319
		B	A	-0.021379	0.0298455	0.480431
			C	-0.00118125	0.0363681	0.974347
		C	A	-0.0201977	0.0328588	0.544319
			B	0.00118125	0.0363681	0.974347
	Dunnett T3	A	B	0.021379	0.0375931	0.917647
			C	0.0201977	0.0264581	0.829006
		B	A	-0.021379	0.0375931	0.917647
			C	-0.00118125	0.0428686	0.999989
		C	A	-0.0201977	0.0264581	0.829006
			B	0.00118125	0.0428686	0.999989
27 3	LSD	A	B	0.0435413	0.0387368	0.271678
			C	0.0352955	0.0426478	0.415726
		B	A	-0.0435413	0.0387368	0.271678
			C	-0.00824583	0.0472025	0.86273
		C	A	-0.0352955	0.0426478	0.415726
			B	0.00824583	0.0472025	0.86273
	Dunnett T3	A	B	0.0435413	0.0324813	0.468645
			C	0.0352955	0.0524819	0.873687
		B	A	-0.0435413	0.0324813	0.468645
			C	-0.00824583	0.0527543	0.997907
		C	A	-0.0352955	0.0524819	0.873687
			B	0.00824583	0.0527543	0.997907
28 3	LSD	A	B	-0.0160661	0.034678	0.647161
			C	0.017179	0.0381792	0.656619
		B	A	0.0160661	0.034678	0.647161
			C	0.0332451	0.0422566	0.438826
		C	A	-0.017179	0.0381792	0.656619
			B	-0.0332451	0.0422566	0.438826
	Dunnett T3	A	B	-0.0160661	0.0377409	0.96282
			C	0.017179	0.0343142	0.941617
		B	A	0.0160661	0.0377409	0.96282
			C	0.0332451	0.0425548	0.819397
		C	A	-0.017179	0.0343142	0.941617
			B	-0.0332451	0.0425548	0.819397
5 4	LSD	A	B	0.0196208	0.0260395	0.458187
			C	0.0255417	0.0286686	0.381462
		B	A	-0.0196208	0.0260395	0.458187
			C	0.00592083	0.0317303	0.853481
		C	A	-0.0255417	0.0286686	0.381462
			B	-0.00592083	0.0317303	0.853481
	Dunnett T3	A	B	0.0196208	0.0263893	0.839588
			C	0.0255417	0.0203392	0.523106
		B	A	-0.0196208	0.0263893	0.839588
			C	0.00592083	0.0195756	0.985696
		C	A	-0.0255417	0.0203392	0.523106
			B	-0.00592083	0.0195756	0.985696
6 4	LSD	A	B	-0.0300482	0.0326851	0.366711
			C	-.0986927*	0.0359851	0.0111039
		B	A	0.0300482	0.0326851	0.366711
			C	-0.0686444	0.0398282	0.0971435
		C	A	.0986927*	0.0359851	0.0111039
			B	0.0686444	0.0398282	0.0971435
	Dunnett T3	A	B	-0.0300482	0.0338223	0.757477
			C	-.0986927*	0.031282	0.0215526
		B	A	0.0300482	0.0338223	0.757477
			C	-0.0686444	0.0351578	0.197447
		C	A	.0986927*	0.031282	0.0215526
			B	0.0686444	0.0351578	0.197447
7 4	LSD	A	B	-0.0375812	0.0338173	0.277013
			C	-0.0497923	0.0372316	0.193144
		B	A	0.0375812	0.0338173	0.277013
			C	-0.0122111	0.0412078	0.769426
		C	A	0.0497923	0.0372316	0.193144
			B	0.0122111	0.0412078	0.769426
	Dunnett T3	A	B	-0.0375812	0.0298596	0.524718
			C	-0.0497923	0.0479456	0.673068
		B	A	0.0375812	0.0298596	0.524718
			C	-0.0122111	0.0513323	0.992824
		C	A	0.0497923	0.0479456	0.673068
			B	0.0122111	0.0513323	0.992824
8 4	LSD	A	B	.0907643*	0.033325	0.0116053
			C	0.0156851	0.0366896	0.672669
		B	A	-.0907643*	0.033325	0.0116053
			C	-0.0750792	0.040608	0.076336
		C	A	-0.0156851	0.0366896	0.672669
			B	0.0750792	0.040608	0.076336
	Dunnett T3	A	B	.0907643*	0.0319234	0.0309814
			C	0.0156851	0.0341284	0.954089
		B	A	-.0907643*	0.0319234	0.0309814
			C	-0.0750792	0.0340017	0.133407
		C	A	-0.0156851	0.0341284	0.954089
			B	0.0750792	0.0340017	0.133407
9 4	LSD	A	B	-0.0065444	0.0283175	0.819111
			C	0.0303764	0.0311765	0.339223
		B	A	0.0065444	0.0283175	0.819111
			C	0.0369208	0.034506	0.29485
		C	A	-0.0303764	0.0311765	0.339223
			B	-0.0369208	0.034506	0.29485
	Dunnett T3	A	B	-0.0065444	0.0301962	0.994698
			C	0.0303764	0.0280908	0.639324
		B	A	0.0065444	0.0301962	0.994698
			C	0.0369208	0.0336405	0.627965
		C	A	-0.0303764	0.0280908	0.639324
			B	-0.0369208	0.0336405	0.627965
10 4	LSD	A	B	0.0518438	0.0367125	0.170231
			C	-0.0181381	0.0404191	0.657476
		B	A	-0.0518438	0.0367125	0.170231
			C	-0.0699819	0.0447357	0.130309
		C	A	0.0181381	0.0404191	0.657476
			B	0.0699819	0.0447357	0.130309
	Dunnett T3	A	B	0.0518438	0.039297	0.489634
			C	-0.0181381	0.0387961	0.95128
		B	A	-0.0518438	0.039297	0.489634
			C	-0.0699819	0.0470958	0.396411
		C	A	0.0181381	0.0387961	0.95128
			B	0.0699819	0.0470958	0.396411
11 4	LSD	A	B	-0.0241929	0.0350737	0.49669
			C	0.0110175	0.0386149	0.777751
		B	A	0.0241929	0.0350737	0.49669
			C	0.0352104	0.0427388	0.417815
		C	A	-0.0110175	0.0386149	0.777751
			B	-0.0352104	0.0427388	0.417815
	Dunnett T3	A	B	-0.0241929	0.0349117	0.865017
			C	0.0110175	0.0361039	0.985523
		B	A	0.0241929	0.0349117	0.865017
			C	0.0352104	0.0386932	0.745405
		C	A	-0.0110175	0.0361039	0.985523
			B	-0.0352104	0.0386932	0.745405
12 4	LSD	A	B	-0.0356277	0.0267907	0.195573
			C	0.0169514	0.0294956	0.570623
		B	A	0.0356277	0.0267907	0.195573
			C	0.0525792	0.0326457	0.119822
		C	A	-0.0169514	0.0294956	0.570623
			B	-0.0525792	0.0326457	0.119822
	Dunnett T3	A	B	-0.0356277	0.0249056	0.415939
			C	0.0169514	0.0310536	0.926259
		B	A	0.0356277	0.0249056	0.415939
			C	0.0525792	0.0317472	0.322217
		C	A	-0.0169514	0.0310536	0.926259
			B	-0.0525792	0.0317472	0.322217
13 4	LSD	A	B	-0.0449961	0.0451545	0.328559
			C	0.0698907	0.0497135	0.17207
		B	A	0.0449961	0.0451545	0.328559
			C	.1148868*	0.0550227	0.0471453
		C	A	-0.0698907	0.0497135	0.17207
			B	-.1148868*	0.0550227	0.0471453
	Dunnett T3	A	B	-0.0449961	0.0510405	0.762224
			C	0.0698907	0.0401238	0.272686
		B	A	0.0449961	0.0510405	0.762224
			C	0.114887	0.0534258	0.1441
		C	A	-0.0698907	0.0401238	0.272686
			B	-0.114887	0.0534258	0.1441
14 4	LSD	A	B	-.0582188*	0.0278209	0.0466935
			C	-0.0322896	0.0306298	0.301878
		B	A	.0582188*	0.0278209	0.0466935
			C	0.0259292	0.0339009	0.45152
		C	A	0.0322896	0.0306298	0.301878
			B	-0.0259292	0.0339009	0.45152
	Dunnett T3	A	B	-0.0582188	0.0299043	0.199717
			C	-0.0322896	0.0297288	0.639489
		B	A	0.0582188	0.0299043	0.199717
			C	0.0259292	0.0363523	0.854753
		C	A	0.0322896	0.0297288	0.639489
			B	-0.0259292	0.0363523	0.854753
15 4	LSD	A	B	-0.0178692	0.0382359	0.644304
			C	-0.0327872	0.0420963	0.443372
		B	A	0.0178692	0.0382359	0.644304
			C	-0.0149181	0.0465921	0.751489
		C	A	0.0327872	0.0420963	0.443372
			B	0.0149181	0.0465921	0.751489
	Dunnett T3	A	B	-0.0178692	0.0406477	0.959502
			C	-0.0327872	0.036333	0.74963
		B	A	0.0178692	0.0406477	0.959502
			C	-0.0149181	0.0429942	0.979093
		C	A	0.0327872	0.036333	0.74963
			B	0.0149181	0.0429942	0.979093
16 4	LSD	A	B	-0.0115804	0.0388673	0.768206
			C	-0.0183192	0.0427915	0.67224
		B	A	0.0115804	0.0388673	0.768206
			C	-0.00673889	0.0473615	0.887994
		C	A	0.0183192	0.0427915	0.67224
			B	0.00673889	0.0473615	0.887994
	Dunnett T3	A	B	-0.0115804	0.0476611	0.992394
			C	-0.0183192	0.0388492	0.949446
		B	A	0.0115804	0.0476611	0.992394
			C	-0.00673889	0.0580409	0.999163
		C	A	0.0183192	0.0388492	0.949446
			B	0.00673889	0.0580409	0.999163
17 4	LSD	A	B	-0.0109905	0.0344618	0.752438
			C	-0.00373631	0.0379412	0.922339
		B	A	0.0109905	0.0344618	0.752438
			C	0.00725417	0.0419932	0.864242
		C	A	0.00373631	0.0379412	0.922339
			B	-0.00725417	0.0419932	0.864242
	Dunnett T3	A	B	-0.0109905	0.0297116	0.975301
			C	-0.00373631	0.0428793	0.999638
		B	A	0.0109905	0.0297116	0.975301
			C	0.00725417	0.0418508	0.997171
		C	A	0.00373631	0.0428793	0.999638
			B	-0.00725417	0.0418508	0.997171
18 4	LSD	A	B	0.0302198	0.0319879	0.353842
			C	-0.0163802	0.0352176	0.645875
		B	A	-0.0302198	0.0319879	0.353842
			C	-0.0466	0.0389787	0.2431
		C	A	0.0163802	0.0352176	0.645875
			B	0.0466	0.0389787	0.2431
	Dunnett T3	A	B	0.0302198	0.0264422	0.593592
			C	-0.0163802	0.0427102	0.971641
		B	A	-0.0302198	0.0264422	0.593592
			C	-0.0466	0.0420246	0.628878
		C	A	0.0163802	0.0427102	0.971641
			B	0.0466	0.0420246	0.628878
19 4	LSD	A	B	-0.032943	0.0346264	0.350518
			C	-0.0149083	0.0381224	0.699064
		B	A	0.032943	0.0346264	0.350518
			C	0.0180347	0.0421938	0.672728
		C	A	0.0149083	0.0381224	0.699064
			B	-0.0180347	0.0421938	0.672728
	Dunnett T3	A	B	-0.032943	0.0349778	0.72425
			C	-0.0149083	0.031614	0.951007
		B	A	0.032943	0.0349778	0.72425
			C	0.0180347	0.0331023	0.92708
		C	A	0.0149083	0.031614	0.951007
			B	-0.0180347	0.0331023	0.92708
20 4	LSD	A	B	0.0155251	0.0330926	0.643034
			C	-0.0277485	0.0364337	0.453415
		B	A	-0.0155251	0.0330926	0.643034
			C	-0.0432736	0.0403247	0.293463
		C	A	0.0277485	0.0364337	0.453415
			B	0.0432736	0.0403247	0.293463
	Dunnett T3	A	B	0.0155251	0.0370923	0.964365
			C	-0.0277485	0.0336213	0.795409
		B	A	-0.0155251	0.0370923	0.964365
			C	-0.0432736	0.043751	0.696491
		C	A	0.0277485	0.0336213	0.795409
			B	0.0432736	0.043751	0.696491
21 4	LSD	A	B	-0.016385	0.0400447	0.685901
			C	-0.0019725	0.0440878	0.96467
		B	A	0.016385	0.0400447	0.685901
			C	0.0144125	0.0487962	0.770157
		C	A	0.0019725	0.0440878	0.96467
			B	-0.0144125	0.0487962	0.770157
	Dunnett T3	A	B	-0.016385	0.0390275	0.964637
			C	-0.0019725	0.0387782	0.99993
		B	A	0.016385	0.0390275	0.964637
			C	0.0144125	0.0386243	0.974266
		C	A	0.0019725	0.0387782	0.99993
			B	-0.0144125	0.0386243	0.974266
22 4	LSD	A	B	-.0588970*	0.0214723	0.0110953
			C	-.0878748*	0.0236402	0.00102044
		B	A	.0588970*	0.0214723	0.0110953
			C	-0.0289778	0.0261649	0.278618
		C	A	.0878748*	0.0236402	0.00102044
			B	0.0289778	0.0261649	0.278618
	Dunnett T3	A	B	-0.058897	0.0226547	0.0663336
			C	-.0878748*	0.0243538	0.0198886
		B	A	0.058897	0.0226547	0.0663336
			C	-0.0289778	0.0292115	0.695152
		C	A	.0878748*	0.0243538	0.0198886
			B	0.0289778	0.0292115	0.695152
23 4	LSD	A	B	0.0284302	0.0395615	0.479031
			C	.0945989*	0.0435558	0.039554
		B	A	-0.0284302	0.0395615	0.479031
			C	0.0661687	0.0482075	0.182071
		C	A	-.0945989*	0.0435558	0.039554
			B	-0.0661687	0.0482075	0.182071
	Dunnett T3	A	B	0.0284302	0.0451913	0.893902
			C	.0945989*	0.0334368	0.0386188
		B	A	-0.0284302	0.0451913	0.893902
			C	0.0661687	0.0457355	0.419323
		C	A	-.0945989*	0.0334368	0.0386188
			B	-0.0661687	0.0457355	0.419323
24 4	LSD	A	B	-0.00513708	0.037119	0.891037
			C	0.0271775	0.0408667	0.512122
		B	A	0.00513708	0.037119	0.891037
			C	0.0323146	0.0452312	0.481578
		C	A	-0.0271775	0.0408667	0.512122
			B	-0.0323146	0.0452312	0.481578
	Dunnett T3	A	B	-0.00513708	0.0330817	0.998051
			C	0.0271775	0.0441394	0.899161
		B	A	0.00513708	0.0330817	0.998051
			C	0.0323146	0.0434033	0.838768
		C	A	-0.0271775	0.0441394	0.899161
			B	-0.0323146	0.0434033	0.838768
25 4	LSD	A	B	.0916425*	0.0355345	0.0161819
			C	0.0172328	0.0391222	0.66337
		B	A	-.0916425*	0.0355345	0.0161819
			C	-0.0744097	0.0433003	0.0980755
		C	A	-0.0172328	0.0391222	0.66337
			B	0.0744097	0.0433003	0.0980755
	Dunnett T3	A	B	0.0916425	0.0365349	0.0644624
			C	0.0172328	0.0310508	0.92395
		B	A	-0.0916425	0.0365349	0.0644624
			C	-0.0744097	0.0333278	0.12527
		C	A	-0.0172328	0.0310508	0.92395
			B	0.0744097	0.0333278	0.12527
26 4	LSD	A	B	-0.0228376	0.0298307	0.451099
			C	0.0564951	0.0328425	0.097757
		B	A	0.0228376	0.0298307	0.451099
			C	.0793326*	0.03635	0.0386806
		C	A	-0.0564951	0.0328425	0.097757
			B	-.0793326*	0.03635	0.0386806
	Dunnett T3	A	B	-0.0228376	0.0374083	0.901415
			C	.0564951*	0.0203791	0.039188
		B	A	0.0228376	0.0374083	0.901415
			C	0.0793326	0.0367064	0.1554
		C	A	-.0564951*	0.0203791	0.039188
			B	-0.0793326	0.0367064	0.1554
27 4	LSD	A	B	0.0142455	0.0363588	0.698524
			C	-0.0233281	0.0400297	0.565268
		B	A	-0.0142455	0.0363588	0.698524
			C	-0.0375736	0.0443048	0.404445
		C	A	0.0233281	0.0400297	0.565268
			B	0.0375736	0.0443048	0.404445
	Dunnett T3	A	B	0.0142455	0.0340919	0.964957
			C	-0.0233281	0.0442215	0.932348
		B	A	-0.0142455	0.0340919	0.964957
			C	-0.0375736	0.0468059	0.80781
		C	A	0.0233281	0.0442215	0.932348
			B	0.0375736	0.0468059	0.80781
28 4	LSD	A	B	0.0318782	0.0347716	0.368014
			C	-0.048794	0.0382823	0.214177
		B	A	-0.0318782	0.0347716	0.368014
			C	-0.0806722	0.0423707	0.0684867
		C	A	0.048794	0.0382823	0.214177
			B	0.0806722	0.0423707	0.0684867
	Dunnett T3	A	B	0.0318782	0.0388742	0.797903
			C	-0.048794	0.0323399	0.385743
		B	A	-0.0318782	0.0388742	0.797903
			C	-0.0806722	0.042047	0.208856
		C	A	0.048794	0.0323399	0.385743
			B	0.0806722	0.042047	0.208856
6 5	LSD	A	B	-0.0114776	0.0515529	0.825626
			C	0.0175127	0.0567579	0.76022
		B	A	0.0114776	0.0515529	0.825626
			C	0.0289903	0.0628195	0.648441
		C	A	-0.0175127	0.0567579	0.76022
			B	-0.0289903	0.0628195	0.648441
	Dunnett T3	A	B	-0.0114776	0.0415886	0.989389
			C	0.0175127	0.0700736	0.991685
		B	A	0.0114776	0.0415886	0.989389
			C	0.0289903	0.0684091	0.962317
		C	A	-0.0175127	0.0700736	0.991685
			B	-0.0289903	0.0684091	0.962317
7 5	LSD	A	B	-0.0134924	0.0273304	0.625845
			C	0.0516465	0.0300898	0.0984547
		B	A	0.0134924	0.0273304	0.625845
			C	0.0651389	0.0333033	0.0617362
		C	A	-0.0516465	0.0300898	0.0984547
			B	-0.0651389	0.0333033	0.0617362
	Dunnett T3	A	B	-0.0134924	0.0204328	0.880485
			C	0.0516465	0.0355487	0.423579
		B	A	0.0134924	0.0204328	0.880485
			C	0.0651389	0.0312658	0.209106
		C	A	-0.0516465	0.0355487	0.423579
			B	-0.0651389	0.0312658	0.209106
8 5	LSD	A	B	-0.0386054	0.0488974	0.437234
			C	-0.0421929	0.0538343	0.440547
		B	A	0.0386054	0.0488974	0.437234
			C	-0.0035875	0.0595836	0.952468
		C	A	0.0421929	0.0538343	0.440547
			B	0.0035875	0.0595836	0.952468
	Dunnett T3	A	B	-0.0386054	0.0514843	0.83621
			C	-0.0421929	0.0408698	0.666328
		B	A	0.0386054	0.0514843	0.83621
			C	-0.0035875	0.0460183	0.999744
		C	A	0.0421929	0.0408698	0.666328
			B	0.0035875	0.0460183	0.999744
9 5	LSD	A	B	0.0267981	0.0342783	0.441685
			C	0.0264773	0.0377391	0.489418
		B	A	-0.0267981	0.0342783	0.441685
			C	-0.000320833	0.0417696	0.993932
		C	A	-0.0264773	0.0377391	0.489418
			B	0.000320833	0.0417696	0.993932
	Dunnett T3	A	B	0.0267981	0.0339605	0.815113
			C	0.0264773	0.0433124	0.90032
		B	A	-0.0267981	0.0339605	0.815113
			C	-0.000320833	0.049313	1
		C	A	-0.0264773	0.0433124	0.90032
			B	0.000320833	0.049313	1
10 5	LSD	A	B	0.0272885	0.0291742	0.358548
			C	-.0842372*	0.0321197	0.0146489
		B	A	-0.0272885	0.0291742	0.358548
			C	-.1115257*	0.03555	0.00433282
		C	A	.0842372*	0.0321197	0.0146489
			B	.1115257*	0.03555	0.00433282
	Dunnett T3	A	B	0.0272885	0.0352604	0.823413
			C	-0.0842372	0.0281283	0.0500429
		B	A	-0.0272885	0.0352604	0.823413
			C	-0.111526	0.0415056	0.0560845
		C	A	0.0842372	0.0281283	0.0500429
			B	0.111526	0.0415056	0.0560845
11 5	LSD	A	B	0.025016	0.0455174	0.587476
			C	-0.0527847	0.050113	0.302272
		B	A	-0.025016	0.0455174	0.587476
			C	-0.0778007	0.0554649	0.173003
		C	A	0.0527847	0.050113	0.302272
			B	0.0778007	0.0554649	0.173003
	Dunnett T3	A	B	0.025016	0.0447805	0.922668
			C	-0.0527847	0.0441777	0.5635
		B	A	-0.025016	0.0447805	0.922668
			C	-0.0778007	0.0449752	0.280144
		C	A	0.0527847	0.0441777	0.5635
			B	0.0778007	0.0449752	0.280144
12 5	LSD	A	B	0.0252004	0.0339429	0.464744
			C	0.0544379	0.0373699	0.157637
		B	A	-0.0252004	0.0339429	0.464744
			C	0.0292375	0.0413609	0.486174
		C	A	-0.0544379	0.0373699	0.157637
			B	-0.0292375	0.0413609	0.486174
	Dunnett T3	A	B	0.0252004	0.0341335	0.842234
			C	0.0544379	0.0355725	0.376298
		B	A	-0.0252004	0.0341335	0.842234
			C	0.0292375	0.0390614	0.836803
		C	A	-0.0544379	0.0355725	0.376298
			B	-0.0292375	0.0390614	0.836803
13 5	LSD	A	B	-0.0294711	0.0432468	0.501843
			C	-0.0653086	0.0476131	0.182358
		B	A	0.0294711	0.0432468	0.501843
			C	-0.0358375	0.0526981	0.50272
		C	A	0.0653086	0.0476131	0.182358
			B	0.0358375	0.0526981	0.50272
	Dunnett T3	A	B	-0.0294711	0.0338707	0.768301
			C	-0.0653086	0.0512157	0.51803
		B	A	0.0294711	0.0338707	0.768301
			C	-0.0358375	0.0422967	0.78433
		C	A	0.0653086	0.0512157	0.51803
			B	0.0358375	0.0422967	0.78433
14 5	LSD	A	B	0.0416167	0.0359203	0.257573
			C	0.0283494	0.039547	0.480109
		B	A	-0.0416167	0.0359203	0.257573
			C	-0.0132674	0.0437705	0.764312
		C	A	-0.0283494	0.039547	0.480109
			B	0.0132674	0.0437705	0.764312
	Dunnett T3	A	B	0.0416167	0.0375139	0.618444
			C	0.0283494	0.0361408	0.817696
		B	A	-0.0416167	0.0375139	0.618444
			C	-0.0132674	0.0418385	0.983839
		C	A	-0.0283494	0.0361408	0.817696
			B	0.0132674	0.0418385	0.983839
15 5	LSD	A	B	-0.0772487	0.0406033	0.0686819
			C	0.00202694	0.0447027	0.964194
		B	A	0.0772487	0.0406033	0.0686819
			C	0.0792757	0.0494769	0.121656
		C	A	-0.00202694	0.0447027	0.964194
			B	-0.0792757	0.0494769	0.121656
	Dunnett T3	A	B	-0.0772487	0.0363146	0.141747
			C	0.00202694	0.0560382	0.999973
		B	A	0.0772487	0.0363146	0.141747
			C	0.0792757	0.0599074	0.498906
		C	A	-0.00202694	0.0560382	0.999973
			B	-0.0792757	0.0599074	0.498906
16 5	LSD	A	B	-0.0200052	0.0428501	0.644639
			C	-0.00988163	0.0471764	0.835786
		B	A	0.0200052	0.0428501	0.644639
			C	0.0101236	0.0522147	0.847833
		C	A	0.00988163	0.0471764	0.835786
			B	-0.0101236	0.0522147	0.847833
	Dunnett T3	A	B	-0.0200052	0.0364505	0.926361
			C	-0.00988163	0.0486446	0.995588
		B	A	0.0200052	0.0364505	0.926361
			C	0.0101236	0.0430747	0.993061
		C	A	0.00988163	0.0486446	0.995588
			B	-0.0101236	0.0430747	0.993061
17 5	LSD	A	B	-0.0311574	0.0360162	0.395214
			C	-0.0341671	0.0396526	0.397063
		B	A	0.0311574	0.0360162	0.395214
			C	-0.00300972	0.0438874	0.945871
		C	A	0.0341671	0.0396526	0.397063
			B	0.00300972	0.0438874	0.945871
	Dunnett T3	A	B	-0.0311574	0.0426141	0.845681
			C	-0.0341671	0.0317136	0.642293
		B	A	0.0311574	0.0426141	0.845681
			C	-0.00300972	0.0461461	0.99985
		C	A	0.0341671	0.0317136	0.642293
			B	0.00300972	0.0461461	0.99985
18 5	LSD	A	B	-0.0104662	0.030839	0.737156
			C	0.0273261	0.0339527	0.428506
		B	A	0.0104662	0.030839	0.737156
			C	0.0377924	0.0375787	0.324202
		C	A	-0.0273261	0.0339527	0.428506
			B	-0.0377924	0.0375787	0.324202
	Dunnett T3	A	B	-0.0104662	0.0388363	0.989799
			C	0.0273261	0.0216085	0.519309
		B	A	0.0104662	0.0388363	0.989799
			C	0.0377924	0.0387936	0.707565
		C	A	-0.0273261	0.0216085	0.519309
			B	-0.0377924	0.0387936	0.707565
19 5	LSD	A	B	0.0489225	0.0449965	0.287298
			C	-0.0648136	0.0495395	0.202666
		B	A	-0.0489225	0.0449965	0.287298
			C	-.1137361*	0.0548302	0.0484969
		C	A	0.0648136	0.0495395	0.202666
			B	.1137361*	0.0548302	0.0484969
	Dunnett T3	A	B	0.0489225	0.0403597	0.547883
			C	-0.0648136	0.0461576	0.43548
		B	A	-0.0489225	0.0403597	0.547883
			C	-0.113736	0.0402853	0.051617
		C	A	0.0648136	0.0461576	0.43548
			B	0.113736	0.0402853	0.051617
20 5	LSD	A	B	0.00282548	0.0230558	0.903444
			C	-0.0100981	0.0253836	0.694139
		B	A	-0.00282548	0.0230558	0.903444
			C	-0.0129236	0.0280945	0.649488
		C	A	0.0100981	0.0253836	0.694139
			B	0.0129236	0.0280945	0.649488
	Dunnett T3	A	B	0.00282548	0.0245157	0.999179
			C	-0.0100981	0.0261576	0.971104
		B	A	-0.00282548	0.0245157	0.999179
			C	-0.0129236	0.0316954	0.966918
		C	A	0.0100981	0.0261576	0.971104
			B	0.0129236	0.0316954	0.966918
21 5	LSD	A	B	0.0613533	0.0411808	0.148772
			C	0.0340186	0.0453385	0.460063
		B	A	-0.0613533	0.0411808	0.148772
			C	-0.0273347	0.0501806	0.590768
		C	A	-0.0340186	0.0453385	0.460063
			B	0.0273347	0.0501806	0.590768
	Dunnett T3	A	B	0.0613533	0.0414487	0.392041
			C	0.0340186	0.0441708	0.825384
		B	A	-0.0613533	0.0414487	0.392041
			C	-0.0273347	0.0489511	0.92204
		C	A	-0.0340186	0.0441708	0.825384
			B	0.0273347	0.0489511	0.92204
22 5	LSD	A	B	-.1290554*	0.0412092	0.00439061
			C	-0.0274706	0.0453699	0.550316
		B	A	.1290554*	0.0412092	0.00439061
			C	0.101585	0.0502152	0.0538927
		C	A	0.0274706	0.0453699	0.550316
			B	-0.101585	0.0502152	0.0538927
	Dunnett T3	A	B	-.1290554*	0.033775	0.00410607
			C	-0.0274706	0.0588073	0.950768
		B	A	.1290554*	0.033775	0.00410607
			C	0.101585	0.0599045	0.321251
		C	A	0.0274706	0.0588073	0.950768
			B	-0.101585	0.0599045	0.321251
23 5	LSD	A	B	0.0728837	0.0372464	0.0616281
			C	.1221698*	0.0410069	0.00634652
		B	A	-0.0728837	0.0372464	0.0616281
			C	0.0492861	0.0453864	0.287873
		C	A	-.1221698*	0.0410069	0.00634652
			B	-0.0492861	0.0453864	0.287873
	Dunnett T3	A	B	0.0728837	0.034205	0.138235
			C	0.12217	0.0483959	0.1013
		B	A	-0.0728837	0.034205	0.138235
			C	0.0492861	0.0515999	0.719676
		C	A	-0.12217	0.0483959	0.1013
			B	-0.0492861	0.0515999	0.719676
24 5	LSD	A	B	0.0318818	0.0553429	0.569712
			C	-.1758577*	0.0609305	0.00792305
		B	A	-0.0318818	0.0553429	0.569712
			C	-.2077396*	0.0674377	0.00497261
		C	A	.1758577*	0.0609305	0.00792305
			B	.2077396*	0.0674377	0.00497261
	Dunnett T3	A	B	0.0318818	0.0443022	0.851918
			C	-0.175858	0.0759308	0.134472
		B	A	-0.0318818	0.0443022	0.851918
			C	-0.20774	0.0741637	0.0726067
		C	A	0.175858	0.0759308	0.134472
			B	0.20774	0.0741637	0.0726067
25 5	LSD	A	B	-.0674193*	0.0295091	0.0310857
			C	0.0462154	0.0324884	0.167234
		B	A	.0674193*	0.0295091	0.0310857
			C	.1136347*	0.0359581	0.00409596
		C	A	-0.0462154	0.0324884	0.167234
			B	-.1136347*	0.0359581	0.00409596
	Dunnett T3	A	B	-0.0674193	0.0336836	0.181277
			C	0.0462154	0.0243435	0.205674
		B	A	0.0674193	0.0336836	0.181277
			C	.1136347*	0.0333519	0.0171184
		C	A	-0.0462154	0.0243435	0.205674
			B	-.1136347*	0.0333519	0.0171184
26 5	LSD	A	B	-0.0197354	0.0276037	0.481261
			C	-0.00926313	0.0303907	0.76304
		B	A	0.0197354	0.0276037	0.481261
			C	0.0104722	0.0336363	0.758126
		C	A	0.00926313	0.0303907	0.76304
			B	-0.0104722	0.0336363	0.758126
	Dunnett T3	A	B	-0.0197354	0.0258506	0.829001
			C	-0.00926313	0.030134	0.985181
		B	A	0.0197354	0.0258506	0.829001
			C	0.0104722	0.030052	0.978667
		C	A	0.00926313	0.030134	0.985181
			B	-0.0104722	0.030052	0.978667
27 5	LSD	A	B	0.00787708	0.0265072	0.768793
			C	-0.000133333	0.0291834	0.996391
		B	A	-0.00787708	0.0265072	0.768793
			C	-0.00801042	0.0323001	0.806161
		C	A	0.000133333	0.0291834	0.996391
			B	0.00801042	0.0323001	0.806161
	Dunnett T3	A	B	0.00787708	0.0254534	0.985102
			C	-0.000133333	0.0307268	1
		B	A	-0.00787708	0.0254534	0.985102
			C	-0.00801042	0.0327859	0.992351
		C	A	0.000133333	0.0307268	1
			B	0.00801042	0.0327859	0.992351
28 5	LSD	A	B	0.0289705	0.0348498	0.413676
			C	-0.0155337	0.0383684	0.689026
		B	A	-0.0289705	0.0348498	0.413676
			C	-0.0445042	0.042466	0.304667
		C	A	0.0155337	0.0383684	0.689026
			B	0.0445042	0.042466	0.304667
	Dunnett T3	A	B	0.0289705	0.0402604	0.851534
			C	-0.0155337	0.0327038	0.949274
		B	A	-0.0289705	0.0402604	0.851534
			C	-0.0445042	0.0450518	0.697337
		C	A	0.0155337	0.0327038	0.949274
			B	0.0445042	0.0450518	0.697337
7 6	LSD	A	B	.0559971*	0.0264341	0.0442586
			C	0.0573083	0.029103	0.0601143
		B	A	-.0559971*	0.0264341	0.0442586
			C	0.00131111	0.0322111	0.967855
		C	A	-0.0573083	0.029103	0.0601143
			B	-0.00131111	0.0322111	0.967855
	Dunnett T3	A	B	0.0559971	0.0254318	0.127091
			C	0.0573083	0.0337829	0.321239
		B	A	-0.0559971	0.0254318	0.127091
			C	0.00131111	0.0374587	0.999977
		C	A	-0.0573083	0.0337829	0.321239
			B	-0.00131111	0.0374587	0.999977
8 6	LSD	A	B	0.0750704	0.0572631	0.201782
			C	0.00754119	0.0630446	0.905743
		B	A	-0.0750704	0.0572631	0.201782
			C	-0.0675292	0.0697776	0.342425
		C	A	-0.00754119	0.0630446	0.905743
			B	0.0675292	0.0697776	0.342425
	Dunnett T3	A	B	0.0750704	0.0495242	0.366618
			C	0.00754119	0.071995	0.999371
		B	A	-0.0750704	0.0495242	0.366618
			C	-0.0675292	0.07101	0.722919
		C	A	-0.00754119	0.071995	0.999371
			B	0.0675292	0.07101	0.722919
9 6	LSD	A	B	-0.00229756	0.0445145	0.959247
			C	-0.0354288	0.0490089	0.476447
		B	A	0.00229756	0.0445145	0.959247
			C	-0.0331312	0.0542429	0.546849
		C	A	0.0354288	0.0490089	0.476447
			B	0.0331312	0.0542429	0.546849
	Dunnett T3	A	B	-0.00229756	0.0458393	0.999933
			C	-0.0354288	0.0460587	0.825884
		B	A	0.00229756	0.0458393	0.999933
			C	-0.0331312	0.0524011	0.892486
		C	A	0.0354288	0.0460587	0.825884
			B	0.0331312	0.0524011	0.892486
10 6	LSD	A	B	-0.0198165	0.0334577	0.558978
			C	0.0181862	0.0368357	0.625819
		B	A	0.0198165	0.0334577	0.558978
			C	0.0380028	0.0407697	0.360183
		C	A	-0.0181862	0.0368357	0.625819
			B	-0.0380028	0.0407697	0.360183
	Dunnett T3	A	B	-0.0198165	0.0362076	0.925534
			C	0.0181862	0.0432879	0.962814
		B	A	0.0198165	0.0362076	0.925534
			C	0.0380028	0.0540122	0.859427
		C	A	-0.0181862	0.0432879	0.962814
			B	-0.0380028	0.0540122	0.859427
11 6	LSD	A	B	0.04092	0.0346239	0.248388
			C	0.00174361	0.0381197	0.963881
		B	A	-0.04092	0.0346239	0.248388
			C	-0.0391764	0.0421907	0.361999
		C	A	-0.00174361	0.0381197	0.963881
			B	0.0391764	0.0421907	0.361999
	Dunnett T3	A	B	0.04092	0.0326892	0.529171
			C	0.00174361	0.0452435	0.999968
		B	A	-0.04092	0.0326892	0.529171
			C	-0.0391764	0.0496277	0.815107
		C	A	-0.00174361	0.0452435	0.999968
			B	0.0391764	0.0496277	0.815107
12 6	LSD	A	B	0.000234643	0.0443493	0.995821
			C	-0.0360334	0.0488269	0.467397
		B	A	-0.000234643	0.0443493	0.995821
			C	-0.0362681	0.0540415	0.508301
		C	A	0.0360334	0.0488269	0.467397
			B	0.0362681	0.0540415	0.508301
	Dunnett T3	A	B	0.000234643	0.0544596	1
			C	-0.0360334	0.0380386	0.723887
		B	A	-0.000234643	0.0544596	1
			C	-0.0362681	0.0596836	0.902818
		C	A	0.0360334	0.0380386	0.723887
			B	0.0362681	0.0596836	0.902818
13 6	LSD	A	B	0.0109923	0.0345153	0.75277
			C	-0.00642718	0.0380001	0.867051
		B	A	-0.0109923	0.0345153	0.75277
			C	-0.0174194	0.0420584	0.68228
		C	A	0.00642718	0.0380001	0.867051
			B	0.0174194	0.0420584	0.68228
	Dunnett T3	A	B	0.0109923	0.0356945	0.985364
			C	-0.00642718	0.0278229	0.993678
		B	A	-0.0109923	0.0356945	0.985364
			C	-0.0174194	0.0293208	0.90815
		C	A	0.00642718	0.0278229	0.993678
			B	0.0174194	0.0293208	0.90815
14 6	LSD	A	B	-0.0143912	0.0353626	0.6875
			C	0.0167088	0.038933	0.671476
		B	A	0.0143912	0.0353626	0.6875
			C	0.0311	0.0430909	0.477157
		C	A	-0.0167088	0.038933	0.671476
			B	-0.0311	0.0430909	0.477157
	Dunnett T3	A	B	-0.0143912	0.0370311	0.971441
			C	0.0167088	0.0307975	0.928384
		B	A	0.0143912	0.0370311	0.971441
			C	0.0311	0.0345932	0.751939
		C	A	-0.0167088	0.0307975	0.928384
			B	-0.0311	0.0345932	0.751939
15 6	LSD	A	B	0.035006	0.0329636	0.298406
			C	0.0396657	0.0362917	0.284829
		B	A	-0.035006	0.0329636	0.298406
			C	0.00465972	0.0401676	0.908574
		C	A	-0.0396657	0.0362917	0.284829
			B	-0.00465972	0.0401676	0.908574
	Dunnett T3	A	B	0.035006	0.0362942	0.711043
			C	0.0396657	0.0277285	0.417972
		B	A	-0.035006	0.0362942	0.711043
			C	0.00465972	0.0349621	0.998733
		C	A	-0.0396657	0.0277285	0.417972
			B	-0.00465972	0.0349621	0.998733
16 6	LSD	A	B	-0.0180546	0.0265684	0.503031
			C	-0.0320783	0.0292508	0.283241
		B	A	0.0180546	0.0265684	0.503031
			C	-0.0140236	0.0323747	0.668609
		C	A	0.0320783	0.0292508	0.283241
			B	0.0140236	0.0323747	0.668609
	Dunnett T3	A	B	-0.0180546	0.0289618	0.896536
			C	-0.0320783	0.0237564	0.468052
		B	A	0.0180546	0.0289618	0.896536
			C	-0.0140236	0.0293738	0.948886
		C	A	0.0320783	0.0237564	0.468052
			B	0.0140236	0.0293738	0.948886
17 6	LSD	A	B	0.0380616	0.026114	0.157422
			C	-0.0127419	0.0287506	0.661442
		B	A	-0.0380616	0.026114	0.157422
			C	-0.0508035	0.031821	0.122934
		C	A	0.0127419	0.0287506	0.661442
			B	0.0508035	0.031821	0.122934
	Dunnett T3	A	B	0.0380616	0.0338613	0.616685
			C	-0.0127419	0.0204339	0.895647
		B	A	-0.0380616	0.0338613	0.616685
			C	-0.0508035	0.036805	0.45822
		C	A	0.0127419	0.0204339	0.895647
			B	0.0508035	0.036805	0.45822
18 6	LSD	A	B	-0.0263878	0.0356056	0.465529
			C	-0.0137371	0.0392004	0.72895
		B	A	0.0263878	0.0356056	0.465529
			C	0.0126507	0.0433869	0.773015
		C	A	0.0137371	0.0392004	0.72895
			B	-0.0126507	0.0433869	0.773015
	Dunnett T3	A	B	-0.0263878	0.0343623	0.826577
			C	-0.0137371	0.0364475	0.973612
		B	A	0.0263878	0.0343623	0.826577
			C	0.0126507	0.0368178	0.979601
		C	A	0.0137371	0.0364475	0.973612
			B	-0.0126507	0.0368178	0.979601
19 6	LSD	A	B	-.0906274*	0.0368155	0.021076
			C	0.0219594	0.0405326	0.592773
		B	A	.0906274*	0.0368155	0.021076
			C	.1125868*	0.0448613	0.0189277
		C	A	-0.0219594	0.0405326	0.592773
			B	-.1125868*	0.0448613	0.0189277
	Dunnett T3	A	B	-0.0906274	0.0355586	0.0657566
			C	0.0219594	0.0451661	0.945478
		B	A	0.0906274	0.0355586	0.0657566
			C	0.112587	0.0496054	0.127453
		C	A	-0.0219594	0.0451661	0.945478
			B	-0.112587	0.0496054	0.127453
20 6	LSD	A	B	0.0243737	0.0348883	0.491236
			C	-.1172353*	0.0384108	0.00532527
		B	A	-0.0243737	0.0348883	0.491236
			C	-.1416090*	0.0425129	0.00269091
		C	A	.1172353*	0.0384108	0.00532527
			B	.1416090*	0.0425129	0.00269091
	Dunnett T3	A	B	0.0243737	0.0322086	0.832595
			C	-.1172353*	0.0372232	0.0235453
		B	A	-0.0243737	0.0322086	0.832595
			C	-.1416090*	0.0356626	0.00760519
		C	A	.1172353*	0.0372232	0.0235453
			B	.1416090*	0.0356626	0.00760519
21 6	LSD	A	B	-.0984989*	0.032215	0.00525625
			C	-0.0222121	0.0354676	0.536819
		B	A	.0984989*	0.032215	0.00525625
			C	0.0762868	0.0392554	0.0633146
		C	A	0.0222121	0.0354676	0.536819
			B	-0.0762868	0.0392554	0.0633146
	Dunnett T3	A	B	-.0984989*	0.0321214	0.0205914
			C	-0.0222121	0.0319131	0.863336
		B	A	.0984989*	0.0321214	0.0205914
			C	0.0762868	0.0337454	0.119275
		C	A	0.0222121	0.0319131	0.863336
			B	-0.0762868	0.0337454	0.119275
22 6	LSD	A	B	0.0675442	0.0477351	0.169411
			C	0.0556594	0.0525547	0.299691
		B	A	-0.0675442	0.0477351	0.169411
			C	-0.0118847	0.0581674	0.839758
		C	A	-0.0556594	0.0525547	0.299691
			B	0.0118847	0.0581674	0.839758
	Dunnett T3	A	B	0.0675442	0.0499373	0.468251
			C	0.0556594	0.0510703	0.63619
		B	A	-0.0675442	0.0499373	0.468251
			C	-0.0118847	0.059996	0.995903
		C	A	-0.0556594	0.0510703	0.63619
			B	0.0118847	0.059996	0.995903
23 6	LSD	A	B	-0.0686253	0.0498639	0.180947
			C	0.00361151	0.0548984	0.948072
		B	A	0.0686253	0.0498639	0.180947
			C	0.0722368	0.0607614	0.245665
		C	A	-0.00361151	0.0548984	0.948072
			B	-0.0722368	0.0607614	0.245665
	Dunnett T3	A	B	-0.0686253	0.0446445	0.353884
			C	0.00361151	0.0541841	0.999841
		B	A	0.0686253	0.0446445	0.353884
			C	0.0722368	0.0499657	0.426869
		C	A	-0.00361151	0.0541841	0.999841
			B	-0.0722368	0.0499657	0.426869
24 6	LSD	A	B	-0.0296318	0.0471251	0.53519
			C	-0.0696762	0.051883	0.191355
		B	A	0.0296318	0.0471251	0.53519
			C	-0.0400444	0.057424	0.492021
		C	A	0.0696762	0.051883	0.191355
			B	0.0400444	0.057424	0.492021
	Dunnett T3	A	B	-0.0296318	0.0425066	0.863122
			C	-0.0696762	0.0547661	0.523015
		B	A	0.0296318	0.0425066	0.863122
			C	-0.0400444	0.0538538	0.839265
		C	A	0.0696762	0.0547661	0.523015
			B	0.0400444	0.0538538	0.839265
25 6	LSD	A	B	0.041527	0.0281628	0.15282
			C	-0.0243341	0.0310062	0.439937
		B	A	-0.041527	0.0281628	0.15282
			C	-0.0658611	0.0343176	0.0664477
		C	A	0.0243341	0.0310062	0.439937
			B	0.0658611	0.0343176	0.0664477
	Dunnett T3	A	B	0.041527	0.0254577	0.313394
			C	-0.0243341	0.0365147	0.876512
		B	A	-0.041527	0.0254577	0.313394
			C	-0.0658611	0.0383122	0.30119
		C	A	0.0243341	0.0365147	0.876512
			B	0.0658611	0.0383122	0.30119
26 6	LSD	A	B	0.0132279	0.0380883	0.731276
			C	.1192189*	0.0419338	0.00877502
		B	A	-0.0132279	0.0380883	0.731276
			C	.1059910*	0.0464123	0.0311537
		C	A	-.1192189*	0.0419338	0.00877502
			B	-.1059910*	0.0464123	0.0311537
	Dunnett T3	A	B	0.0132279	0.0319722	0.966092
			C	0.119219	0.0497846	0.115636
		B	A	-0.0132279	0.0319722	0.966092
			C	0.105991	0.0489467	0.167712
		C	A	-0.119219	0.0497846	0.115636
			B	-0.105991	0.0489467	0.167712
27 6	LSD	A	B	0.00797619	0.0365421	0.828987
			C	-0.0209113	0.0402315	0.607793
		B	A	-0.00797619	0.0365421	0.828987
			C	-0.0288875	0.0445281	0.522417
		C	A	0.0209113	0.0402315	0.607793
			B	0.0288875	0.0445281	0.522417
	Dunnett T3	A	B	0.00797619	0.0367737	0.99471
			C	-0.0209113	0.0394538	0.931888
		B	A	-0.00797619	0.0367737	0.99471
			C	-0.0288875	0.0438046	0.880333
		C	A	0.0209113	0.0394538	0.931888
			B	0.0288875	0.0438046	0.880333
28 6	LSD	A	B	-0.00168827	0.0440431	0.969727
			C	-0.0241042	0.0484899	0.623463
		B	A	0.00168827	0.0440431	0.969727
			C	-0.022416	0.0536685	0.67975
		C	A	0.0241042	0.0484899	0.623463
			B	0.022416	0.0536685	0.67975
	Dunnett T3	A	B	-0.00168827	0.0373075	0.999951
			C	-0.0241042	0.0533178	0.955679
		B	A	0.00168827	0.0373075	0.999951
			C	-0.022416	0.0499179	0.956032
		C	A	0.0241042	0.0533178	0.955679
			B	0.022416	0.0499179	0.956032
8 7	LSD	A	B	0.0203815	0.0350282	0.56587
			C	0.0749413	0.0385647	0.0633255
		B	A	-0.0203815	0.0350282	0.56587
			C	0.0545597	0.0426833	0.212904
		C	A	-0.0749413	0.0385647	0.0633255
			B	-0.0545597	0.0426833	0.212904
	Dunnett T3	A	B	0.0203815	0.0431993	0.95023
			C	.0749413*	0.0266962	0.0423653
		B	A	-0.0203815	0.0431993	0.95023
			C	0.0545597	0.0441382	0.544329
		C	A	-.0749413*	0.0266962	0.0423653
			B	-0.0545597	0.0441382	0.544329
9 7	LSD	A	B	-0.0198951	0.0248391	0.430703
			C	0.00294452	0.027347	0.915115
		B	A	0.0198951	0.0248391	0.430703
			C	0.0228396	0.0302675	0.457545
		C	A	-0.00294452	0.027347	0.915115
			B	-0.0228396	0.0302675	0.457545
	Dunnett T3	A	B	-0.0198951	0.0248015	0.808022
			C	0.00294452	0.033053	0.999602
		B	A	0.0198951	0.0248015	0.808022
			C	0.0228396	0.0383682	0.907563
		C	A	-0.00294452	0.033053	0.999602
			B	-0.0228396	0.0383682	0.907563
10 7	LSD	A	B	0.0176822	0.0326534	0.592949
			C	0.00730234	0.0359503	0.840683
		B	A	-0.0176822	0.0326534	0.592949
			C	-0.0103799	0.0397896	0.796331
		C	A	-0.00730234	0.0359503	0.840683
			B	0.0103799	0.0397896	0.796331
	Dunnett T3	A	B	0.0176822	0.0379971	0.952435
			C	0.00730234	0.0232535	0.984529
		B	A	-0.0176822	0.0379971	0.952435
			C	-0.0103799	0.0343468	0.985709
		C	A	-0.00730234	0.0232535	0.984529
			B	0.0103799	0.0343468	0.985709
11 7	LSD	A	B	0.0141726	0.0457933	0.759513
			C	0.0328143	0.0504167	0.521074
		B	A	-0.0141726	0.0457933	0.759513
			C	0.0186417	0.0558011	0.74111
		C	A	-0.0328143	0.0504167	0.521074
			B	-0.0186417	0.0558011	0.74111
	Dunnett T3	A	B	0.0141726	0.0385357	0.975729
			C	0.0328143	0.0539141	0.902307
		B	A	-0.0141726	0.0385357	0.975729
			C	0.0186417	0.0487918	0.971888
		C	A	-0.0328143	0.0539141	0.902307
			B	-0.0186417	0.0487918	0.971888
12 7	LSD	A	B	-0.0123611	0.0313311	0.696535
			C	-0.025943	0.0344944	0.459017
		B	A	0.0123611	0.0313311	0.696535
			C	-0.0135819	0.0381783	0.725012
		C	A	0.025943	0.0344944	0.459017
			B	0.0135819	0.0381783	0.725012
	Dunnett T3	A	B	-0.0123611	0.0274931	0.957239
			C	-0.025943	0.0375806	0.865703
		B	A	0.0123611	0.0274931	0.957239
			C	-0.0135819	0.0364676	0.973981
		C	A	0.025943	0.0375806	0.865703
			B	0.0135819	0.0364676	0.973981
13 7	LSD	A	B	-0.0487941	0.0410017	0.245206
			C	-0.0697517	0.0451414	0.134868
		B	A	0.0487941	0.0410017	0.245206
			C	-0.0209576	0.0499624	0.678457
		C	A	0.0697517	0.0451414	0.134868
			B	0.0209576	0.0499624	0.678457
	Dunnett T3	A	B	-0.0487941	0.0454568	0.641766
			C	-0.0697517	0.0329216	0.135051
		B	A	0.0487941	0.0454568	0.641766
			C	-0.0209576	0.0421982	0.942882
		C	A	0.0697517	0.0329216	0.135051
			B	0.0209576	0.0421982	0.942882
14 7	LSD	A	B	-0.00361464	0.026101	0.890965
			C	-.0862049*	0.0287362	0.00604011
		B	A	0.00361464	0.026101	0.890965
			C	-.0825903*	0.0318052	0.0155399
		C	A	.0862049*	0.0287362	0.00604011
			B	.0825903*	0.0318052	0.0155399
	Dunnett T3	A	B	-0.00361464	0.0303549	0.999097
			C	-.0862049*	0.020402	0.00189519
		B	A	0.00361464	0.0303549	0.999097
			C	-0.0825903	0.0294352	0.0511929
		C	A	.0862049*	0.020402	0.00189519
			B	0.0825903	0.0294352	0.0511929
15 7	LSD	A	B	-0.0071694	0.0318826	0.823909
			C	-.0780777*	0.0351016	0.0353874
		B	A	0.0071694	0.0318826	0.823909
			C	-0.0709083	0.0388503	0.0799474
		C	A	.0780777*	0.0351016	0.0353874
			B	0.0709083	0.0388503	0.0799474
	Dunnett T3	A	B	-0.0071694	0.0310436	0.993687
			C	-0.0780777	0.0311602	0.0700793
		B	A	0.0071694	0.0310436	0.993687
			C	-0.0709083	0.031154	0.11649
		C	A	0.0780777	0.0311602	0.0700793
			B	0.0709083	0.031154	0.11649
16 7	LSD	A	B	-0.0186	0.0257364	0.476565
			C	0.0369528	0.0283349	0.204065
		B	A	0.0186	0.0257364	0.476565
			C	0.0555528	0.031361	0.088686
		C	A	-0.0369528	0.0283349	0.204065
			B	-0.0555528	0.031361	0.088686
	Dunnett T3	A	B	-0.0186	0.0330362	0.919943
			C	0.0369528	0.0174517	0.143723
		B	A	0.0186	0.0330362	0.919943
			C	0.0555528	0.0332162	0.316701
		C	A	-0.0369528	0.0174517	0.143723
			B	-0.0555528	0.0332162	0.316701
17 7	LSD	A	B	.0516827*	0.0184133	0.00955564
			C	0.0058744	0.0202724	0.774379
		B	A	-.0516827*	0.0184133	0.00955564
			C	-0.0458083	0.0224374	0.0518774
		C	A	-0.0058744	0.0202724	0.774379
			B	0.0458083	0.0224374	0.0518774
	Dunnett T3	A	B	.0516827*	0.017919	0.0280063
			C	0.0058744	0.017389	0.980832
		B	A	-.0516827*	0.017919	0.0280063
			C	-0.0458083	0.0169725	0.0549396
		C	A	-0.0058744	0.017389	0.980832
			B	0.0458083	0.0169725	0.0549396
18 7	LSD	A	B	0.0353482	0.0287477	0.230294
			C	0.0346052	0.0316502	0.284658
		B	A	-0.0353482	0.0287477	0.230294
			C	-0.000743056	0.0350304	0.983245
		C	A	-0.0346052	0.0316502	0.284658
			B	0.000743056	0.0350304	0.983245
	Dunnett T3	A	B	0.0353482	0.031004	0.598884
			C	0.0346052	0.0261604	0.484925
		B	A	-0.0353482	0.031004	0.598884
			C	-0.000743056	0.0316782	0.999993
		C	A	-0.0346052	0.0261604	0.484925
			B	0.000743056	0.0316782	0.999993
19 7	LSD	A	B	-0.00713518	0.0332092	0.831623
			C	0.0141933	0.0365622	0.701157
		B	A	0.00713518	0.0332092	0.831623
			C	0.0213285	0.0404669	0.602798
		C	A	-0.0141933	0.0365622	0.701157
			B	-0.0213285	0.0404669	0.602798
	Dunnett T3	A	B	-0.00713518	0.033737	0.995101
			C	0.0141933	0.033061	0.961924
		B	A	0.00713518	0.033737	0.995101
			C	0.0213285	0.0363043	0.911043
		C	A	-0.0141933	0.033061	0.961924
			B	-0.0213285	0.0363043	0.911043
20 7	LSD	A	B	.0678231*	0.0250217	0.0119619
			C	0.0105412	0.027548	0.705216
		B	A	-.0678231*	0.0250217	0.0119619
			C	-0.0572819	0.0304901	0.0719936
		C	A	-0.0105412	0.027548	0.705216
			B	0.0572819	0.0304901	0.0719936
	Dunnett T3	A	B	.0678231*	0.0242971	0.03652
			C	0.0105412	0.0268655	0.970258
		B	A	-.0678231*	0.0242971	0.03652
			C	-0.0572819	0.02814	0.177936
		C	A	-0.0105412	0.0268655	0.970258
			B	0.0572819	0.02814	0.177936
21 7	LSD	A	B	-0.020051	0.0396144	0.617184
			C	-0.0473051	0.0436141	0.288435
		B	A	0.020051	0.0396144	0.617184
			C	-0.0272542	0.0482719	0.577379
		C	A	0.0473051	0.0436141	0.288435
			B	0.0272542	0.0482719	0.577379
	Dunnett T3	A	B	-0.020051	0.0363907	0.92558
			C	-0.0473051	0.0406657	0.584078
		B	A	0.020051	0.0363907	0.92558
			C	-0.0272542	0.0373565	0.846479
		C	A	0.0473051	0.0406657	0.584078
			B	0.0272542	0.0373565	0.846479
22 7	LSD	A	B	0.0106396	0.0284796	0.711861
			C	-0.00952917	0.031355	0.76371
		B	A	-0.0106396	0.0284796	0.711861
			C	-0.0201687	0.0347036	0.566328
		C	A	0.00952917	0.031355	0.76371
			B	0.0201687	0.0347036	0.566328
	Dunnett T3	A	B	0.0106396	0.0253608	0.964705
			C	-0.00952917	0.0348101	0.989268
		B	A	-0.0106396	0.0253608	0.964705
			C	-0.0201687	0.034814	0.913568
		C	A	0.00952917	0.0348101	0.989268
			B	0.0201687	0.034814	0.913568
23 7	LSD	A	B	-0.0381552	0.0326142	0.253075
			C	-0.0654538	0.0359071	0.0803051
		B	A	0.0381552	0.0326142	0.253075
			C	-0.0272986	0.0397418	0.498469
		C	A	0.0654538	0.0359071	0.0803051
			B	0.0272986	0.0397418	0.498469
	Dunnett T3	A	B	-0.0381552	0.035869	0.648399
			C	-0.0654538	0.0289951	0.112795
		B	A	0.0381552	0.035869	0.648399
			C	-0.0272986	0.0365156	0.837287
		C	A	0.0654538	0.0289951	0.112795
			B	0.0272986	0.0365156	0.837287
24 7	LSD	A	B	0.0266249	0.0264576	0.3239
			C	0.0169742	0.0291288	0.565294
		B	A	-0.0266249	0.0264576	0.3239
			C	-0.00965069	0.0322397	0.767154
		C	A	-0.0169742	0.0291288	0.565294
			B	0.00965069	0.0322397	0.767154
	Dunnett T3	A	B	0.0266249	0.0233053	0.594545
			C	0.0169742	0.0334606	0.939028
		B	A	-0.0266249	0.0233053	0.594545
			C	-0.00965069	0.0337653	0.987783
		C	A	-0.0169742	0.0334606	0.939028
			B	0.00965069	0.0337653	0.987783
25 7	LSD	A	B	-0.00305464	0.0296793	0.918846
			C	0.017394	0.0326758	0.599204
		B	A	0.00305464	0.0296793	0.918846
			C	0.0204486	0.0361655	0.576829
		C	A	-0.017394	0.0326758	0.599204
			B	-0.0204486	0.0361655	0.576829
	Dunnett T3	A	B	-0.00305464	0.0292024	0.999382
			C	0.017394	0.0404039	0.960374
		B	A	0.00305464	0.0292024	0.999382
			C	0.0204486	0.046528	0.958938
		C	A	-0.017394	0.0404039	0.960374
			B	-0.0204486	0.046528	0.958938
26 7	LSD	A	B	-0.0150695	0.0252379	0.555811
			C	0.0101638	0.027786	0.7176
		B	A	0.0150695	0.0252379	0.555811
			C	0.0252333	0.0307535	0.419685
		C	A	-0.0101638	0.027786	0.7176
			B	-0.0252333	0.0307535	0.419685
	Dunnett T3	A	B	-0.0150695	0.0266135	0.919415
			C	0.0101638	0.0261428	0.9709
		B	A	0.0150695	0.0266135	0.919415
			C	0.0252333	0.0309243	0.800218
		C	A	-0.0101638	0.0261428	0.9709
			B	-0.0252333	0.0309243	0.800218
27 7	LSD	A	B	-0.0130602	0.0270608	0.633562
			C	0.0242766	0.0297929	0.422856
		B	A	0.0130602	0.0270608	0.633562
			C	0.0373368	0.0329747	0.268258
		C	A	-0.0242766	0.0297929	0.422856
			B	-0.0373368	0.0329747	0.268258
[truncated: 2,454 more rows]
