# Supplementary material for: Variations of Brain Functional Connectivity in Alcohol-Preferring and Non-Preferring Rats with Consecutive Alcohol Training or Acute Alcohol Administration
Source: Brain Sci. 2021 Nov 7;11(11):1474. doi: 10.3390/brainsci11111474 (PMC8615902; doi:10.3390/brainsci11111474)
Supplement: Supplementary file 1 [file brainsci-11-01474-s001.zip › brainsci-1373881-supplementary/rs.xlsx]

## Sheet: Sheet1
Brain regions		Periods	A:Pre-	△r	sem	p
		B:Mid-	C:Post-
2 1	LSD	A	B	0.00693708	0.0273246	0.801588
			C	0.00224194	0.0301487	0.941291
		B	A	-0.00693708	0.0273246	0.801588
			C	-0.00469514	0.0337073	0.890293
		C	A	-0.00224194	0.0301487	0.941291
			B	0.00469514	0.0337073	0.890293
	Dunnett T3	A	B	0.00693708	0.0275977	0.991892
			C	0.00224194	0.0234172	0.999538
		B	A	-0.00693708	0.0275977	0.991892
			C	-0.00469514	0.0250932	0.99654
		C	A	-0.00224194	0.0234172	0.999538
			B	0.00469514	0.0250932	0.99654
3 1	LSD	A	B	0.0232442	0.0290229	0.430452
			C	0.00941889	0.0320226	0.770992
		B	A	-0.0232442	0.0290229	0.430452
			C	-0.0138253	0.0358023	0.702522
		C	A	-0.00941889	0.0320226	0.770992
			B	0.0138253	0.0358023	0.702522
	Dunnett T3	A	B	0.0232442	0.0325019	0.853869
			C	0.00941889	0.0248764	0.973364
		B	A	-0.0232442	0.0325019	0.853869
			C	-0.0138253	0.0329519	0.964178
		C	A	-0.00941889	0.0248764	0.973364
			B	0.0138253	0.0329519	0.964178
4 1	LSD	A	B	-0.0129197	0.0275038	0.642455
			C	-0.0150239	0.0303464	0.624703
		B	A	0.0129197	0.0275038	0.642455
			C	-0.00210417	0.0339284	0.951023
		C	A	0.0150239	0.0303464	0.624703
			B	0.00210417	0.0339284	0.951023
	Dunnett T3	A	B	-0.0129197	0.0248654	0.936507
			C	-0.0150239	0.0220182	0.870173
		B	A	0.0129197	0.0248654	0.936507
			C	-0.00210417	0.0155256	0.998663
		C	A	0.0150239	0.0220182	0.870173
			B	0.00210417	0.0155256	0.998663
5 1	LSD	A	B	-0.0135189	0.0295852	0.651504
			C	0.0476686	0.032643	0.156187
		B	A	0.0135189	0.0295852	0.651504
			C	0.0611875	0.036496	0.105615
		C	A	-0.0476686	0.032643	0.156187
			B	-0.0611875	0.036496	0.105615
	Dunnett T3	A	B	-0.0135189	0.02902	0.952801
			C	0.0476686	0.0250902	0.197162
		B	A	0.0135189	0.02902	0.952801
			C	0.0611875	0.0249373	0.0858107
		C	A	-0.0476686	0.0250902	0.197162
			B	-0.0611875	0.0249373	0.0858107
6 1	LSD	A	B	0.010032	0.0367258	0.786888
			C	0.006415	0.0405216	0.875435
		B	A	-0.010032	0.0367258	0.786888
			C	-0.00361701	0.0453045	0.936978
		C	A	-0.006415	0.0405216	0.875435
			B	0.00361701	0.0453045	0.936978
	Dunnett T3	A	B	0.010032	0.034914	0.987961
			C	0.006415	0.0445504	0.998371
		B	A	-0.010032	0.034914	0.987961
			C	-0.00361701	0.0481047	0.999768
		C	A	-0.006415	0.0445504	0.998371
			B	0.00361701	0.0481047	0.999768
7 1	LSD	A	B	0.0313665	0.0258154	0.235274
			C	0.0231606	0.0284835	0.423533
		B	A	-0.0313665	0.0258154	0.235274
			C	-0.0082059	0.0318456	0.798684
		C	A	-0.0231606	0.0284835	0.423533
			B	0.0082059	0.0318456	0.798684
	Dunnett T3	A	B	0.0313665	0.024666	0.511233
			C	0.0231606	0.0260938	0.75849
		B	A	-0.0313665	0.024666	0.511233
			C	-0.0082059	0.0266491	0.98511
		C	A	-0.0231606	0.0260938	0.75849
			B	0.0082059	0.0266491	0.98511
8 1	LSD	A	B	-0.020116	0.0326958	0.54374
			C	0.0394583	0.036075	0.284079
		B	A	0.020116	0.0326958	0.54374
			C	0.0595743	0.0403331	0.151671
		C	A	-0.0394583	0.036075	0.284079
			B	-0.0595743	0.0403331	0.151671
	Dunnett T3	A	B	-0.020116	0.0386772	0.935367
			C	0.0394583	0.0283707	0.450138
		B	A	0.020116	0.0386772	0.935367
			C	0.0595743	0.0412615	0.420337
		C	A	-0.0394583	0.0283707	0.450138
			B	-0.0595743	0.0412615	0.420337
9 1	LSD	A	B	0.020433	0.0297538	0.49833
			C	-0.020275	0.032829	0.542215
		B	A	-0.020433	0.0297538	0.49833
			C	-0.040708	0.036704	0.277545
		C	A	0.020275	0.032829	0.542215
			B	0.040708	0.036704	0.277545
	Dunnett T3	A	B	0.020433	0.0304832	0.875669
			C	-0.020275	0.0307196	0.879994
		B	A	-0.020433	0.0304832	0.875669
			C	-0.040708	0.0350983	0.588925
		C	A	0.020275	0.0307196	0.879994
			B	0.040708	0.0350983	0.588925
10 1	LSD	A	B	0.0325495	0.0260072	0.221874
			C	0.0433714	0.0286951	0.142733
		B	A	-0.0325495	0.0260072	0.221874
			C	0.0108219	0.0320821	0.738585
		C	A	-0.0433714	0.0286951	0.142733
			B	-0.0108219	0.0320821	0.738585
	Dunnett T3	A	B	0.0325495	0.0295779	0.626248
			C	0.0433714	0.0227759	0.210943
		B	A	-0.0325495	0.0295779	0.626248
			C	0.0108219	0.0309019	0.978495
		C	A	-0.0433714	0.0227759	0.210943
			B	-0.0108219	0.0309019	0.978495
11 1	LSD	A	B	-0.0286692	0.0310871	0.364893
			C	-0.0349942	0.0343001	0.317017
		B	A	0.0286692	0.0310871	0.364893
			C	-0.006325	0.0383487	0.870272
		C	A	0.0349942	0.0343001	0.317017
			B	0.006325	0.0383487	0.870272
	Dunnett T3	A	B	-0.0286692	0.0280902	0.674389
			C	-0.0349942	0.0392104	0.75745
		B	A	0.0286692	0.0280902	0.674389
			C	-0.006325	0.0408497	0.997989
		C	A	0.0349942	0.0392104	0.75745
			B	0.006325	0.0408497	0.997989
12 1	LSD	A	B	-.0587906*	0.0174369	0.00234672
			C	-0.0331875	0.0192391	0.0963972
		B	A	.0587906*	0.0174369	0.00234672
			C	0.0256031	0.02151	0.244688
		C	A	0.0331875	0.0192391	0.0963972
			B	-0.0256031	0.02151	0.244688
	Dunnett T3	A	B	-.0587906*	0.0190524	0.0307907
			C	-0.0331875	0.020021	0.336108
		B	A	.0587906*	0.0190524	0.0307907
			C	0.0256031	0.0249082	0.672537
		C	A	0.0331875	0.020021	0.336108
			B	-0.0256031	0.0249082	0.672537
13 1	LSD	A	B	-0.0399362	0.0337061	0.2468
			C	-0.0184344	0.0371898	0.62428
		B	A	0.0399362	0.0337061	0.2468
			C	0.0215017	0.0415795	0.609441
		C	A	0.0184344	0.0371898	0.62428
			B	-0.0215017	0.0415795	0.609441
	Dunnett T3	A	B	-0.0399362	0.0409309	0.70773
			C	-0.0184344	0.0381727	0.945838
		B	A	0.0399362	0.0409309	0.70773
			C	0.0215017	0.0535263	0.968338
		C	A	0.0184344	0.0381727	0.945838
			B	-0.0215017	0.0535263	0.968338
14 1	LSD	A	B	-0.0154602	0.0317554	0.630441
			C	.0874756*	0.0350374	0.0192032
		B	A	0.0154602	0.0317554	0.630441
			C	.1029358*	0.039173	0.0142302
		C	A	-.0874756*	0.0350374	0.0192032
			B	-.1029358*	0.039173	0.0142302
	Dunnett T3	A	B	-0.0154602	0.0262256	0.910881
			C	.0874756*	0.0291	0.0213885
		B	A	0.0154602	0.0262256	0.910881
			C	.1029358*	0.0189537	0.00135915
		C	A	-.0874756*	0.0291	0.0213885
			B	-.1029358*	0.0189537	0.00135915
15 1	LSD	A	B	-0.0347667	0.0363548	0.34772
			C	-0.00953028	0.0401123	0.814061
		B	A	0.0347667	0.0363548	0.34772
			C	0.0252365	0.0448469	0.578443
		C	A	0.00953028	0.0401123	0.814061
			B	-0.0252365	0.0448469	0.578443
	Dunnett T3	A	B	-0.0347667	0.039408	0.761594
			C	-0.00953028	0.033833	0.98854
		B	A	0.0347667	0.039408	0.761594
			C	0.0252365	0.0419821	0.905607
		C	A	0.00953028	0.033833	0.98854
			B	-0.0252365	0.0419821	0.905607
16 1	LSD	A	B	.0594725*	0.0247694	0.0237949
			C	0.0135961	0.0273294	0.623025
		B	A	-.0594725*	0.0247694	0.0237949
			C	-0.0458764	0.0305552	0.145294
		C	A	-0.0135961	0.0273294	0.623025
			B	0.0458764	0.0305552	0.145294
	Dunnett T3	A	B	0.0594725	0.0264601	0.118343
			C	0.0135961	0.0254309	0.930261
		B	A	-0.0594725	0.0264601	0.118343
			C	-0.0458764	0.0308194	0.394676
		C	A	-0.0135961	0.0254309	0.930261
			B	0.0458764	0.0308194	0.394676
17 1	LSD	A	B	-0.0322954	0.0383545	0.407454
			C	0.0149706	0.0423187	0.726373
		B	A	0.0322954	0.0383545	0.407454
			C	0.047266	0.0473137	0.327006
		C	A	-0.0149706	0.0423187	0.726373
			B	-0.047266	0.0473137	0.327006
	Dunnett T3	A	B	-0.0322954	0.0385723	0.787724
			C	0.0149706	0.038146	0.970359
		B	A	0.0322954	0.0385723	0.787724
			C	0.047266	0.0420981	0.612197
		C	A	-0.0149706	0.038146	0.970359
			B	-0.047266	0.0420981	0.612197
18 1	LSD	A	B	0.0360627	0.0301567	0.242551
			C	0.0139158	0.0332736	0.679217
		B	A	-0.0360627	0.0301567	0.242551
			C	-0.0221469	0.037201	0.55677
		C	A	-0.0139158	0.0332736	0.679217
			B	0.0221469	0.037201	0.55677
	Dunnett T3	A	B	0.0360627	0.0326937	0.626635
			C	0.0139158	0.0363492	0.971557
		B	A	-0.0360627	0.0326937	0.626635
			C	-0.0221469	0.0447786	0.943624
		C	A	-0.0139158	0.0363492	0.971557
			B	0.0221469	0.0447786	0.943624
19 1	LSD	A	B	-0.0205665	0.0287597	0.480911
			C	-0.0126133	0.0317321	0.694247
		B	A	0.0205665	0.0287597	0.480911
			C	0.00795313	0.0354776	0.824375
		C	A	0.0126133	0.0317321	0.694247
			B	-0.00795313	0.0354776	0.824375
	Dunnett T3	A	B	-0.0205665	0.0261546	0.816589
			C	-0.0126133	0.0402906	0.983866
		B	A	0.0205665	0.0261546	0.816589
			C	0.00795313	0.0436012	0.996722
		C	A	0.0126133	0.0402906	0.983866
			B	-0.00795313	0.0436012	0.996722
20 1	LSD	A	B	-0.00788021	0.0283886	0.783527
			C	0.0329917	0.0313227	0.301902
		B	A	0.00788021	0.0283886	0.783527
			C	0.0408719	0.0350198	0.25376
		C	A	-0.0329917	0.0313227	0.301902
			B	-0.0408719	0.0350198	0.25376
	Dunnett T3	A	B	-0.00788021	0.0303853	0.990946
			C	0.0329917	0.0329028	0.692503
		B	A	0.00788021	0.0303853	0.990946
			C	0.0408719	0.0400041	0.676605
		C	A	-0.0329917	0.0329028	0.692503
			B	-0.0408719	0.0400041	0.676605
21 1	LSD	A	B	0.048674	0.0274392	0.087796
			C	-0.0237	0.0302751	0.440805
		B	A	-0.048674	0.0274392	0.087796
			C	-.0723740*	0.0338486	0.0420704
		C	A	0.0237	0.0302751	0.440805
			B	.0723740*	0.0338486	0.0420704
	Dunnett T3	A	B	0.048674	0.0265112	0.234952
			C	-0.0237	0.0356006	0.876693
		B	A	-0.048674	0.0265112	0.234952
			C	-0.072374	0.0396359	0.254038
		C	A	0.0237	0.0356006	0.876693
			B	0.072374	0.0396359	0.254038
22 1	LSD	A	B	-0.00504278	0.0236703	0.832956
			C	-0.01004	0.0261168	0.703788
		B	A	0.00504278	0.0236703	0.832956
			C	-0.00499722	0.0291995	0.865438
		C	A	0.01004	0.0261168	0.703788
			B	0.00499722	0.0291995	0.865438
	Dunnett T3	A	B	-0.00504278	0.0230241	0.99454
			C	-0.01004	0.02882	0.978383
		B	A	0.00504278	0.0230241	0.99454
			C	-0.00499722	0.0318676	0.99793
		C	A	0.01004	0.02882	0.978383
			B	0.00499722	0.0318676	0.99793
23 1	LSD	A	B	0.035851	0.03183	0.270317
			C	0.0274864	0.0351198	0.440906
		B	A	-0.035851	0.03183	0.270317
			C	-0.00836458	0.0392652	0.832967
		C	A	-0.0274864	0.0351198	0.440906
			B	0.00836458	0.0392652	0.832967
	Dunnett T3	A	B	0.035851	0.0333143	0.640408
			C	0.0274864	0.0331273	0.792729
		B	A	-0.035851	0.0333143	0.640408
			C	-0.00836458	0.0390384	0.994841
		C	A	-0.0274864	0.0331273	0.792729
			B	0.00836458	0.0390384	0.994841
24 1	LSD	A	B	-0.00271215	0.0283909	0.924627
			C	-0.0276278	0.0313252	0.385877
		B	A	0.00271215	0.0283909	0.924627
			C	-0.0249156	0.0350227	0.483162
		C	A	0.0276278	0.0313252	0.385877
			B	0.0249156	0.0350227	0.483162
	Dunnett T3	A	B	-0.00271215	0.0322642	0.999678
			C	-0.0276278	0.0309322	0.757339
		B	A	0.00271215	0.0322642	0.999678
			C	-0.0249156	0.040465	0.89956
		C	A	0.0276278	0.0309322	0.757339
			B	0.0249156	0.040465	0.89956
25 1	LSD	A	B	.0959178*	0.025993	0.00104327
			C	0.0316914	0.0286795	0.279272
		B	A	-.0959178*	0.025993	0.00104327
			C	-0.0642264	0.0320646	0.0557022
		C	A	-0.0316914	0.0286795	0.279272
			B	0.0642264	0.0320646	0.0557022
	Dunnett T3	A	B	.0959178*	0.0283406	0.0207009
			C	0.0316914	0.0321952	0.705145
		B	A	-.0959178*	0.0283406	0.0207009
			C	-0.0642264	0.0398558	0.336247
		C	A	-0.0316914	0.0321952	0.705145
			B	0.0642264	0.0398558	0.336247
26 1	LSD	A	B	-0.00149486	0.0326742	0.963859
			C	0.02066	0.0360512	0.571519
		B	A	0.00149486	0.0326742	0.963859
			C	0.0221549	0.0403065	0.587244
		C	A	-0.02066	0.0360512	0.571519
			B	-0.0221549	0.0403065	0.587244
	Dunnett T3	A	B	-0.00149486	0.0389069	0.999969
			C	0.02066	0.0247905	0.789955
		B	A	0.00149486	0.0389069	0.999969
			C	0.0221549	0.0381718	0.913494
		C	A	-0.02066	0.0247905	0.789955
			B	-0.0221549	0.0381718	0.913494
27 1	LSD	A	B	-0.0231273	0.0483361	0.636316
			C	-0.0451881	0.0533318	0.40456
		B	A	0.0231273	0.0483361	0.636316
			C	-0.0220608	0.0596268	0.714394
		C	A	0.0451881	0.0533318	0.40456
			B	0.0220608	0.0596268	0.714394
	Dunnett T3	A	B	-0.0231273	0.0549652	0.963706
			C	-0.0451881	0.052796	0.778685
		B	A	0.0231273	0.0549652	0.963706
			C	-0.0220608	0.0690964	0.983518
		C	A	0.0451881	0.052796	0.778685
			B	0.0220608	0.0690964	0.983518
28 1	LSD	A	B	-.0590624*	0.0282873	0.0467431
			C	-0.0309297	0.0312109	0.330824
		B	A	.0590624*	0.0282873	0.0467431
			C	0.0281326	0.0348948	0.427434
		C	A	0.0309297	0.0312109	0.330824
			B	-0.0281326	0.0348948	0.427434
	Dunnett T3	A	B	-0.0590624	0.0277833	0.142349
			C	-0.0309297	0.0338717	0.745328
		B	A	0.0590624	0.0277833	0.142349
			C	0.0281326	0.037694	0.837883
		C	A	0.0309297	0.0338717	0.745328
			B	-0.0281326	0.037694	0.837883
3 2	LSD	A	B	-0.00845951	0.0346583	0.809082
			C	0.00962	0.0382404	0.803354
		B	A	0.00845951	0.0346583	0.809082
			C	0.0180795	0.042754	0.675865
		C	A	-0.00962	0.0382404	0.803354
			B	-0.0180795	0.042754	0.675865
	Dunnett T3	A	B	-0.00845951	0.0335804	0.991818
			C	0.00962	0.0379246	0.991465
		B	A	0.00845951	0.0335804	0.991818
			C	0.0180795	0.0406476	0.957775
		C	A	-0.00962	0.0379246	0.991465
			B	-0.0180795	0.0406476	0.957775
4 2	LSD	A	B	-.0858168*	0.0354856	0.0228951
			C	-0.0222939	0.0391532	0.573971
		B	A	.0858168*	0.0354856	0.0228951
			C	0.0635229	0.0437746	0.158702
		C	A	0.0222939	0.0391532	0.573971
			B	-0.0635229	0.0437746	0.158702
	Dunnett T3	A	B	-0.0858168	0.0360969	0.101135
			C	-0.0222939	0.0460298	0.945634
		B	A	0.0858168	0.0360969	0.101135
			C	0.0635229	0.0535603	0.575442
		C	A	0.0222939	0.0460298	0.945634
			B	-0.0635229	0.0535603	0.575442
5 2	LSD	A	B	0.00732535	0.0405681	0.858106
			C	.1205014*	0.044761	0.0122543
		B	A	-0.00732535	0.0405681	0.858106
			C	.1131760*	0.0500443	0.0323205
		C	A	-.1205014*	0.044761	0.0122543
			B	-.1131760*	0.0500443	0.0323205
	Dunnett T3	A	B	0.00732535	0.0413248	0.997089
			C	.1205014*	0.0398029	0.0296251
		B	A	-0.00732535	0.0413248	0.997089
			C	0.113176	0.0447238	0.0741734
		C	A	-.1205014*	0.0398029	0.0296251
			B	-0.113176	0.0447238	0.0741734
6 2	LSD	A	B	-0.0368435	0.035933	0.31465
			C	-0.019965	0.0396469	0.618803
		B	A	0.0368435	0.035933	0.31465
			C	0.0168785	0.0443265	0.706463
		C	A	0.019965	0.0396469	0.618803
			B	-0.0168785	0.0443265	0.706463
	Dunnett T3	A	B	-0.0368435	0.0346486	0.64813
			C	-0.019965	0.044133	0.955167
		B	A	0.0368435	0.0346486	0.64813
			C	0.0168785	0.0484769	0.978675
		C	A	0.019965	0.044133	0.955167
			B	-0.0168785	0.0484769	0.978675
7 2	LSD	A	B	-.0917967*	0.0265158	0.00186806
			C	-.0671161*	0.0292563	0.0301142
		B	A	.0917967*	0.0265158	0.00186806
			C	0.0246806	0.0327096	0.457308
		C	A	.0671161*	0.0292563	0.0301142
			B	-0.0246806	0.0327096	0.457308
	Dunnett T3	A	B	-.0917967*	0.0289171	0.023714
			C	-0.0671161	0.0277989	0.106291
		B	A	.0917967*	0.0289171	0.023714
			C	0.0246806	0.0346391	0.855146
		C	A	0.0671161	0.0277989	0.106291
			B	-0.0246806	0.0346391	0.855146
8 2	LSD	A	B	0.0423799	0.0371285	0.264092
			C	0.000385833	0.0409659	0.992557
		B	A	-0.0423799	0.0371285	0.264092
			C	-0.0419941	0.0458013	0.367634
		C	A	-0.000385833	0.0409659	0.992557
			B	0.0419941	0.0458013	0.367634
	Dunnett T3	A	B	0.0423799	0.0409232	0.666727
			C	0.000385833	0.033763	0.999999
		B	A	-0.0423799	0.0409232	0.666727
			C	-0.0419941	0.0431595	0.706616
		C	A	-0.000385833	0.033763	0.999999
			B	0.0419941	0.0431595	0.706616
9 2	LSD	A	B	-0.00684993	0.0320116	0.83223
			C	0.00478444	0.0353202	0.893292
		B	A	0.00684993	0.0320116	0.83223
			C	0.0116344	0.0394892	0.770622
		C	A	-0.00478444	0.0353202	0.893292
			B	-0.0116344	0.0394892	0.770622
	Dunnett T3	A	B	-0.00684993	0.0259577	0.990707
			C	0.00478444	0.0410819	0.999136
		B	A	0.00684993	0.0259577	0.990707
			C	0.0116344	0.0393026	0.986346
		C	A	-0.00478444	0.0410819	0.999136
			B	-0.0116344	0.0393026	0.986346
10 2	LSD	A	B	0.00736319	0.0398804	0.854951
			C	0.0167278	0.0440023	0.706917
		B	A	-0.00736319	0.0398804	0.854951
			C	0.00936458	0.049196	0.850511
		C	A	-0.0167278	0.0440023	0.706917
			B	-0.00936458	0.049196	0.850511
	Dunnett T3	A	B	0.00736319	0.0417995	0.997117
			C	0.0167278	0.0437546	0.972054
		B	A	-0.00736319	0.0417995	0.997117
			C	0.00936458	0.0518298	0.996876
		C	A	-0.0167278	0.0437546	0.972054
			B	-0.00936458	0.0518298	0.996876
11 2	LSD	A	B	0.0707102	0.0370826	0.0676504
			C	0.0285147	0.0409153	0.492037
		B	A	-0.0707102	0.0370826	0.0676504
			C	-0.0421955	0.0457447	0.364794
		C	A	-0.0285147	0.0409153	0.492037
			B	0.0421955	0.0457447	0.364794
	Dunnett T3	A	B	0.0707102	0.0357515	0.183228
			C	0.0285147	0.046028	0.897098
		B	A	-0.0707102	0.0357515	0.183228
			C	-0.0421955	0.0506721	0.791084
		C	A	-0.0285147	0.046028	0.897098
			B	0.0421955	0.0506721	0.791084
12 2	LSD	A	B	-0.0128532	0.0288917	0.660092
			C	-.0728511*	0.0318778	0.0306933
		B	A	0.0128532	0.0288917	0.660092
			C	-0.0599979	0.0356405	0.104265
		C	A	.0728511*	0.0318778	0.0306933
			B	0.0599979	0.0356405	0.104265
	Dunnett T3	A	B	-0.0128532	0.0274964	0.95236
			C	-0.0728511	0.0276667	0.0538747
		B	A	0.0128532	0.0274964	0.95236
			C	-0.0599979	0.0273573	0.134117
		C	A	0.0728511	0.0276667	0.0538747
			B	0.0599979	0.0273573	0.134117
13 2	LSD	A	B	-0.0164393	0.036654	0.657508
			C	-.1447928*	0.0404423	0.00138268
		B	A	0.0164393	0.036654	0.657508
			C	-.1283535*	0.0452159	0.00867456
		C	A	.1447928*	0.0404423	0.00138268
			B	.1283535*	0.0452159	0.00867456
	Dunnett T3	A	B	-0.0164393	0.0400748	0.966442
			C	-.1447928*	0.0365555	0.00786212
		B	A	0.0164393	0.0400748	0.966442
			C	-.1283535*	0.0458251	0.0454287
		C	A	.1447928*	0.0365555	0.00786212
			B	.1283535*	0.0458251	0.0454287
14 2	LSD	A	B	0.0381477	0.0239245	0.122908
			C	0.00243833	0.0263972	0.927111
		B	A	-0.0381477	0.0239245	0.122908
			C	-0.0357094	0.0295129	0.237182
		C	A	-0.00243833	0.0263972	0.927111
			B	0.0357094	0.0295129	0.237182
	Dunnett T3	A	B	0.0381477	0.0155854	0.0705767
			C	0.00243833	0.040676	0.999877
		B	A	-0.0381477	0.0155854	0.0705767
			C	-0.0357094	0.0408055	0.768981
		C	A	-0.00243833	0.040676	0.999877
			B	0.0357094	0.0408055	0.768981
15 2	LSD	A	B	-0.0428286	0.0419402	0.316576
			C	-0.0222592	0.0462749	0.634525
		B	A	0.0428286	0.0419402	0.316576
			C	0.0205694	0.0517369	0.694187
		C	A	0.0222592	0.0462749	0.634525
			B	-0.0205694	0.0517369	0.694187
	Dunnett T3	A	B	-0.0428286	0.0429094	0.69306
			C	-0.0222592	0.0592607	0.972738
		B	A	0.0428286	0.0429094	0.69306
			C	0.0205694	0.0697626	0.986749
		C	A	0.0222592	0.0592607	0.972738
			B	-0.0205694	0.0697626	0.986749
16 2	LSD	A	B	-0.0165069	0.0259085	0.529616
			C	0.0107789	0.0285862	0.709185
		B	A	0.0165069	0.0259085	0.529616
			C	0.0272858	0.0319604	0.401048
		C	A	-0.0107789	0.0285862	0.709185
			B	-0.0272858	0.0319604	0.401048
	Dunnett T3	A	B	-0.0165069	0.0191605	0.773095
			C	0.0107789	0.0359205	0.985874
		B	A	0.0165069	0.0191605	0.773095
			C	0.0272858	0.0338331	0.80646
		C	A	-0.0107789	0.0359205	0.985874
			B	-0.0272858	0.0338331	0.80646
17 2	LSD	A	B	-.0924586*	0.0294139	0.0041442
			C	-0.0251475	0.032454	0.445409
		B	A	.0924586*	0.0294139	0.0041442
			C	0.0673111	0.0362847	0.0749574
		C	A	0.0251475	0.032454	0.445409
			B	-0.0673111	0.0362847	0.0749574
	Dunnett T3	A	B	-.0924586*	0.0274761	0.0102896
			C	-0.0251475	0.0324051	0.82224
		B	A	.0924586*	0.0274761	0.0102896
			C	0.0673111	0.0331971	0.184048
		C	A	0.0251475	0.0324051	0.82224
			B	-0.0673111	0.0331971	0.184048
18 2	LSD	A	B	0.037206	0.0293717	0.216483
			C	0.00583306	0.0324074	0.858555
		B	A	-0.037206	0.0293717	0.216483
			C	-0.0313729	0.0362326	0.394479
		C	A	-0.00583306	0.0324074	0.858555
			B	0.0313729	0.0362326	0.394479
	Dunnett T3	A	B	0.037206	0.0307361	0.551974
			C	0.00583306	0.0240227	0.992689
		B	A	-0.037206	0.0307361	0.551974
			C	-0.0313729	0.027691	0.606826
		C	A	-0.00583306	0.0240227	0.992689
			B	0.0313729	0.027691	0.606826
19 2	LSD	A	B	.0838197*	0.0370033	0.0320642
			C	0.0587242	0.0408277	0.162267
		B	A	-.0838197*	0.0370033	0.0320642
			C	-0.0250955	0.0456468	0.587166
		C	A	-0.0587242	0.0408277	0.162267
			B	0.0250955	0.0456468	0.587166
	Dunnett T3	A	B	0.0838197	0.0386176	0.140344
			C	0.0587242	0.0443926	0.503425
		B	A	-0.0838197	0.0386176	0.140344
			C	-0.0250955	0.0526001	0.948832
		C	A	-0.0587242	0.0443926	0.503425
			B	0.0250955	0.0526001	0.948832
20 2	LSD	A	B	0.00350375	0.0295548	0.906542
			C	0.0163392	0.0326094	0.620547
		B	A	-0.00350375	0.0295548	0.906542
			C	0.0128354	0.0364584	0.727634
		C	A	-0.0163392	0.0326094	0.620547
			B	-0.0128354	0.0364584	0.727634
	Dunnett T3	A	B	0.00350375	0.0273547	0.998893
			C	0.0163392	0.0369016	0.957758
		B	A	-0.00350375	0.0273547	0.998893
			C	0.0128354	0.0391617	0.981989
		C	A	-0.0163392	0.0369016	0.957758
			B	-0.0128354	0.0391617	0.981989
21 2	LSD	A	B	0.0102831	0.029666	0.731659
			C	-0.0157797	0.0327321	0.633778
		B	A	-0.0102831	0.029666	0.731659
			C	-0.0260628	0.0365956	0.482692
		C	A	0.0157797	0.0327321	0.633778
			B	0.0260628	0.0365956	0.482692
	Dunnett T3	A	B	0.0102831	0.0301015	0.98019
			C	-0.0157797	0.0293493	0.929607
		B	A	-0.0102831	0.0301015	0.98019
			C	-0.0260628	0.0328201	0.812368
		C	A	0.0157797	0.0293493	0.929607
			B	0.0260628	0.0328201	0.812368
22 2	LSD	A	B	-0.0110884	0.0328377	0.738321
			C	-0.0116172	0.0362316	0.751048
		B	A	0.0110884	0.0328377	0.738321
			C	-0.000528819	0.0405082	0.989684
		C	A	0.0116172	0.0362316	0.751048
			B	0.000528819	0.0405082	0.989684
	Dunnett T3	A	B	-0.0110884	0.0295078	0.973843
			C	-0.0116172	0.046923	0.991795
		B	A	0.0110884	0.0295078	0.973843
			C	-0.000528819	0.0506459	0.999999
		C	A	0.0116172	0.046923	0.991795
			B	0.000528819	0.0506459	0.999999
23 2	LSD	A	B	-0.0288942	0.0222308	0.205096
			C	-0.0111147	0.0245284	0.65421
		B	A	0.0288942	0.0222308	0.205096
			C	0.0177795	0.0274236	0.522457
		C	A	0.0111147	0.0245284	0.65421
			B	-0.0177795	0.0274236	0.522457
	Dunnett T3	A	B	-0.0288942	0.0231062	0.534263
			C	-0.0111147	0.0280406	0.968629
		B	A	0.0288942	0.0231062	0.534263
			C	0.0177795	0.0331897	0.930013
		C	A	0.0111147	0.0280406	0.968629
			B	-0.0177795	0.0331897	0.930013
24 2	LSD	A	B	.0839826*	0.0308549	0.011431
			C	.0877781*	0.0340439	0.0159414
		B	A	-.0839826*	0.0308549	0.011431
			C	0.00379549	0.0380622	0.921333
		C	A	-.0877781*	0.0340439	0.0159414
			B	-0.00379549	0.0380622	0.921333
	Dunnett T3	A	B	0.0839826	0.0328107	0.0641546
			C	.0877781*	0.0285071	0.0251224
		B	A	-0.0839826	0.0328107	0.0641546
			C	0.00379549	0.0342318	0.999271
		C	A	-.0877781*	0.0285071	0.0251224
			B	-0.00379549	0.0342318	0.999271
25 2	LSD	A	B	0.0130722	0.0210526	0.54005
			C	-.0573917*	0.0232285	0.0203583
		B	A	-0.0130722	0.0210526	0.54005
			C	-.0704639*	0.0259702	0.0116635
		C	A	.0573917*	0.0232285	0.0203583
			B	.0704639*	0.0259702	0.0116635
	Dunnett T3	A	B	0.0130722	0.022242	0.910905
			C	-0.0573917	0.0243747	0.126351
		B	A	-0.0130722	0.022242	0.910905
			C	-0.0704639	0.0292135	0.0945044
		C	A	0.0573917	0.0243747	0.126351
			B	0.0704639	0.0292135	0.0945044
26 2	LSD	A	B	0.0512197	0.0299056	0.0986677
			C	-0.00142333	0.0329964	0.965923
		B	A	-0.0512197	0.0299056	0.0986677
			C	-0.0526431	0.0368911	0.165484
		C	A	0.00142333	0.0329964	0.965923
			B	0.0526431	0.0368911	0.165484
	Dunnett T3	A	B	0.0512197	0.0303613	0.30402
			C	-0.00142333	0.0399	0.999974
		B	A	-0.0512197	0.0303613	0.30402
			C	-0.0526431	0.0464756	0.60883
		C	A	0.00142333	0.0399	0.999974
			B	0.0526431	0.0464756	0.60883
27 2	LSD	A	B	-0.00742743	0.0350765	0.833954
			C	0.0151861	0.0387018	0.69797
		B	A	0.00742743	0.0350765	0.833954
			C	0.0226135	0.04327	0.605667
		C	A	-0.0151861	0.0387018	0.69797
			B	-0.0226135	0.04327	0.605667
	Dunnett T3	A	B	-0.00742743	0.0394064	0.996433
			C	0.0151861	0.0395374	0.971389
		B	A	0.00742743	0.0394064	0.996433
			C	0.0226135	0.0508241	0.957875
		C	A	-0.0151861	0.0395374	0.971389
			B	-0.0226135	0.0508241	0.957875
28 2	LSD	A	B	0.0441674	0.0338996	0.204035
			C	0.049725	0.0374033	0.195254
		B	A	-0.0441674	0.0338996	0.204035
			C	0.00555764	0.0418182	0.895296
		C	A	-0.049725	0.0374033	0.195254
			B	-0.00555764	0.0418182	0.895296
	Dunnett T3	A	B	0.0441674	0.043763	0.687078
			C	0.049725	0.0297892	0.3283
		B	A	-0.0441674	0.043763	0.687078
			C	0.00555764	0.0494721	0.999239
		C	A	-0.049725	0.0297892	0.3283
			B	-0.00555764	0.0494721	0.999239
4 3	LSD	A	B	-0.00736236	0.0341126	0.830808
			C	-0.0760839	0.0376383	0.0536393
		B	A	0.00736236	0.0341126	0.830808
			C	-0.0687215	0.0420809	0.114505
		C	A	0.0760839	0.0376383	0.0536393
			B	0.0687215	0.0420809	0.114505
	Dunnett T3	A	B	-0.00736236	0.0328123	0.994198
			C	-0.0760839	0.0339405	0.118027
		B	A	0.00736236	0.0328123	0.994198
			C	-0.0687215	0.0348199	0.193368
		C	A	0.0760839	0.0339405	0.118027
			B	0.0687215	0.0348199	0.193368
5 3	LSD	A	B	-0.00843819	0.0470935	0.859186
			C	0.0849639	0.0519608	0.114068
		B	A	0.00843819	0.0470935	0.859186
			C	0.0934021	0.0580939	0.119962
		C	A	-0.0849639	0.0519608	0.114068
			B	-0.0934021	0.0580939	0.119962
	Dunnett T3	A	B	-0.00843819	0.0455628	0.996689
			C	0.0849639	0.053006	0.347405
		B	A	0.00843819	0.0455628	0.996689
			C	0.0934021	0.0571644	0.328007
		C	A	-0.0849639	0.053006	0.347405
			B	-0.0934021	0.0571644	0.328007
6 3	LSD	A	B	0.0345738	0.0504549	0.499256
			C	-0.00429389	0.0556697	0.939109
		B	A	-0.0345738	0.0504549	0.499256
			C	-0.0388677	0.0622406	0.537757
		C	A	0.00429389	0.0556697	0.939109
			B	0.0388677	0.0622406	0.537757
	Dunnett T3	A	B	0.0345738	0.057499	0.905405
			C	-0.00429389	0.0482221	0.999617
		B	A	-0.0345738	0.057499	0.905405
			C	-0.0388677	0.064599	0.905382
		C	A	0.00429389	0.0482221	0.999617
			B	0.0388677	0.064599	0.905382
7 3	LSD	A	B	.0804620*	0.031318	0.0162804
			C	.0743144*	0.0345548	0.0409778
		B	A	-.0804620*	0.031318	0.0162804
			C	-0.00614757	0.0386335	0.8748
		C	A	-.0743144*	0.0345548	0.0409778
			B	0.00614757	0.0386335	0.8748
	Dunnett T3	A	B	0.080462	0.0368388	0.149574
			C	0.0743144	0.0343821	0.175214
		B	A	-0.080462	0.0368388	0.149574
			C	-0.00614757	0.0468084	0.998792
		C	A	-0.0743144	0.0343821	0.175214
			B	0.00614757	0.0468084	0.998792
8 3	LSD	A	B	-0.0403308	0.0538381	0.460513
			C	-0.00860722	0.0594025	0.88591
		B	A	0.0403308	0.0538381	0.460513
			C	0.0317236	0.066414	0.63688
		C	A	0.00860722	0.0594025	0.88591
			B	-0.0317236	0.066414	0.63688
	Dunnett T3	A	B	-0.0403308	0.0573686	0.860054
			C	-0.00860722	0.0432242	0.995923
		B	A	0.0403308	0.0573686	0.860054
			C	0.0317236	0.0519073	0.90127
		C	A	0.00860722	0.0432242	0.995923
			B	-0.0317236	0.0519073	0.90127
9 3	LSD	A	B	0.0427778	0.0420613	0.318509
			C	0.0607486	0.0464086	0.201988
		B	A	-0.0427778	0.0420613	0.318509
			C	0.0179708	0.0518864	0.731867
		C	A	-0.0607486	0.0464086	0.201988
			B	-0.0179708	0.0518864	0.731867
	Dunnett T3	A	B	0.0427778	0.0424565	0.683425
			C	0.0607486	0.0442423	0.463059
		B	A	-0.0427778	0.0424565	0.683425
			C	0.0179708	0.0496425	0.976357
		C	A	-0.0607486	0.0442423	0.463059
			B	-0.0179708	0.0496425	0.976357
10 3	LSD	A	B	0.0145192	0.0348594	0.680457
			C	0.0427008	0.0384623	0.277076
		B	A	-0.0145192	0.0348594	0.680457
			C	0.0281816	0.0430022	0.517998
		C	A	-0.0427008	0.0384623	0.277076
			B	-0.0281816	0.0430022	0.517998
	Dunnett T3	A	B	0.0145192	0.0381859	0.972793
			C	0.0427008	0.0381651	0.620918
		B	A	-0.0145192	0.0381859	0.972793
			C	0.0281816	0.0477268	0.909844
		C	A	-0.0427008	0.0381651	0.620918
			B	-0.0281816	0.0477268	0.909844
11 3	LSD	A	B	0.0263989	0.0285472	0.363602
			C	-0.0534428	0.0314976	0.101691
		B	A	-0.0263989	0.0285472	0.363602
			C	-.0798417*	0.0352154	0.0319228
		C	A	0.0534428	0.0314976	0.101691
			B	.0798417*	0.0352154	0.0319228
	Dunnett T3	A	B	0.0263989	0.0330971	0.810408
			C	-.0534428*	0.0202193	0.0462476
		B	A	-0.0263989	0.0330971	0.810408
			C	-0.0798417	0.0301402	0.0736372
		C	A	.0534428*	0.0202193	0.0462476
			B	0.0798417	0.0301402	0.0736372
12 3	LSD	A	B	-0.012185	0.0587444	0.837295
			C	0.000213611	0.064816	0.997396
		B	A	0.012185	0.0587444	0.837295
			C	0.0123986	0.0724664	0.865474
		C	A	-0.000213611	0.064816	0.997396
			B	-0.0123986	0.0724664	0.865474
	Dunnett T3	A	B	-0.012185	0.0467733	0.991051
			C	0.000213611	0.07095	1
		B	A	0.012185	0.0467733	0.991051
			C	0.0123986	0.0638987	0.996005
		C	A	-0.000213611	0.07095	1
			B	-0.0123986	0.0638987	0.996005
13 3	LSD	A	B	-0.0132024	0.037697	0.728993
			C	-0.0461989	0.0415931	0.27685
		B	A	0.0132024	0.037697	0.728993
			C	-0.0329965	0.0465025	0.48429
		C	A	0.0461989	0.0415931	0.27685
			B	0.0329965	0.0465025	0.48429
	Dunnett T3	A	B	-0.0132024	0.0455284	0.987441
			C	-0.0461989	0.0298766	0.360442
		B	A	0.0132024	0.0455284	0.987441
			C	-0.0329965	0.0464801	0.856317
		C	A	0.0461989	0.0298766	0.360442
			B	0.0329965	0.0464801	0.856317
14 3	LSD	A	B	-0.0134552	0.0362003	0.713137
			C	0.0325542	0.0399418	0.422452
		B	A	0.0134552	0.0362003	0.713137
			C	0.0460094	0.0446562	0.312358
		C	A	-0.0325542	0.0399418	0.422452
			B	-0.0460094	0.0446562	0.312358
	Dunnett T3	A	B	-0.0134552	0.0382088	0.978313
			C	0.0325542	0.0349923	0.732953
		B	A	0.0134552	0.0382088	0.978313
			C	0.0460094	0.0415725	0.622081
		C	A	-0.0325542	0.0349923	0.732953
			B	-0.0460094	0.0415725	0.622081
15 3	LSD	A	B	0.0250828	0.0353652	0.484482
			C	0.0544119	0.0390204	0.174984
		B	A	-0.0250828	0.0353652	0.484482
			C	0.0293292	0.0436261	0.507334
		C	A	-0.0544119	0.0390204	0.174984
			B	-0.0293292	0.0436261	0.507334
	Dunnett T3	A	B	0.0250828	0.0387335	0.885755
			C	0.0544119	0.0366586	0.407534
		B	A	-0.0250828	0.0387335	0.885755
			C	0.0293292	0.0459676	0.890004
		C	A	-0.0544119	0.0366586	0.407534
			B	-0.0293292	0.0459676	0.890004
16 3	LSD	A	B	0.0360207	0.0320515	0.271352
			C	0.0233533	0.0353642	0.514827
		B	A	-0.0360207	0.0320515	0.271352
			C	-0.0126674	0.0395384	0.75124
		C	A	-0.0233533	0.0353642	0.514827
			B	0.0126674	0.0395384	0.75124
	Dunnett T3	A	B	0.0360207	0.0347572	0.665222
			C	0.0233533	0.0257904	0.74669
		B	A	-0.0360207	0.0347572	0.665222
			C	-0.0126674	0.0322263	0.970075
		C	A	-0.0233533	0.0257904	0.74669
			B	0.0126674	0.0322263	0.970075
17 3	LSD	A	B	-0.0198065	0.0307118	0.524632
			C	0.00125944	0.033886	0.970636
		B	A	0.0198065	0.0307118	0.524632
			C	0.021066	0.0378857	0.582937
		C	A	-0.00125944	0.033886	0.970636
			B	-0.021066	0.0378857	0.582937
	Dunnett T3	A	B	-0.0198065	0.0335731	0.910345
			C	0.00125944	0.0248362	0.999931
		B	A	0.0198065	0.0335731	0.910345
			C	0.021066	0.0315729	0.876719
		C	A	-0.00125944	0.0248362	0.999931
			B	-0.021066	0.0315729	0.876719
18 3	LSD	A	B	0.0186886	0.0238021	0.439452
			C	-0.0403253	0.0262621	0.136744
		B	A	-0.0186886	0.0238021	0.439452
			C	-0.0590139	0.0293619	0.0549274
		C	A	0.0403253	0.0262621	0.136744
			B	0.0590139	0.0293619	0.0549274
	Dunnett T3	A	B	0.0186886	0.0288169	0.885134
			C	-0.0403253	0.0193369	0.157533
		B	A	-0.0186886	0.0288169	0.885134
			C	-0.0590139	0.0299293	0.197157
		C	A	0.0403253	0.0193369	0.157533
			B	0.0590139	0.0299293	0.197157
19 3	LSD	A	B	-.0434615*	0.0202756	0.0415958
			C	-.0677653*	0.0223711	0.00548282
		B	A	.0434615*	0.0202756	0.0415958
			C	-0.0243038	0.0250117	0.340154
		C	A	.0677653*	0.0223711	0.00548282
			B	0.0243038	0.0250117	0.340154
	Dunnett T3	A	B	-0.0434615	0.0234589	0.232416
			C	-.0677653*	0.0164114	0.00267682
		B	A	0.0434615	0.0234589	0.232416
			C	-0.0243038	0.0234006	0.666443
		C	A	.0677653*	0.0164114	0.00267682
			B	0.0243038	0.0234006	0.666443
20 3	LSD	A	B	-0.0220955	0.0273197	0.425984
			C	-0.0168528	0.0301433	0.580886
		B	A	0.0220955	0.0273197	0.425984
			C	0.00524271	0.0337013	0.877578
		C	A	0.0168528	0.0301433	0.580886
			B	-0.00524271	0.0337013	0.877578
	Dunnett T3	A	B	-0.0220955	0.0273909	0.805167
			C	-0.0168528	0.0245433	0.86806
		B	A	0.0220955	0.0273909	0.805167
			C	0.00524271	0.0262442	0.995808
		C	A	0.0168528	0.0245433	0.86806
			B	-0.00524271	0.0262442	0.995808
21 3	LSD	A	B	-0.0140144	0.0245054	0.572309
			C	-0.000852222	0.0270382	0.975096
		B	A	0.0140144	0.0245054	0.572309
			C	0.0131622	0.0302296	0.666861
		C	A	0.000852222	0.0270382	0.975096
			B	-0.0131622	0.0302296	0.666861
	Dunnett T3	A	B	-0.0140144	0.0263596	0.931813
			C	-0.000852222	0.0238087	0.999975
		B	A	0.0140144	0.0263596	0.931813
			C	0.0131622	0.0291491	0.956167
		C	A	0.000852222	0.0238087	0.999975
			B	-0.0131622	0.0291491	0.956167
22 3	LSD	A	B	.0922160*	0.0351247	0.014307
			C	0.0467067	0.038755	0.23899
		B	A	-.0922160*	0.0351247	0.014307
			C	-0.0455094	0.0433294	0.30324
		C	A	-0.0467067	0.038755	0.23899
			B	0.0455094	0.0433294	0.30324
	Dunnett T3	A	B	0.092216	0.0402901	0.114432
			C	0.0467067	0.0306865	0.37572
		B	A	-0.092216	0.0402901	0.114432
			C	-0.0455094	0.0422781	0.641842
		C	A	-0.0467067	0.0306865	0.37572
			B	0.0455094	0.0422781	0.641842
23 3	LSD	A	B	-0.03408	0.0452472	0.458098
			C	0.0774103	0.0499237	0.133092
		B	A	0.03408	0.0452472	0.458098
			C	0.11149	0.0558163	0.056341
		C	A	-0.0774103	0.0499237	0.133092
			B	-0.11149	0.0558163	0.056341
	Dunnett T3	A	B	-0.03408	0.0526628	0.88575
			C	0.0774103	0.0443511	0.288821
		B	A	0.03408	0.0526628	0.88575
			C	0.11149	0.0609737	0.240297
		C	A	-0.0774103	0.0443511	0.288821
			B	-0.11149	0.0609737	0.240297
24 3	LSD	A	B	0.00699257	0.0411302	0.866318
			C	-0.0764592	0.0453812	0.103991
		B	A	-0.00699257	0.0411302	0.866318
			C	-0.0834517	0.0507377	0.112056
		C	A	0.0764592	0.0453812	0.103991
			B	0.0834517	0.0507377	0.112056
	Dunnett T3	A	B	0.00699257	0.0421035	0.997604
			C	-0.0764592	0.0381856	0.174661
		B	A	-0.00699257	0.0421035	0.997604
			C	-0.0834517	0.0428512	0.198985
		C	A	0.0764592	0.0381856	0.174661
			B	0.0834517	0.0428512	0.198985
25 3	LSD	A	B	0.0266854	0.0402093	0.512749
			C	0.0250083	0.0443651	0.577793
		B	A	-0.0266854	0.0402093	0.512749
			C	-0.00167708	0.0496017	0.973286
		C	A	-0.0250083	0.0443651	0.577793
			B	0.00167708	0.0496017	0.973286
	Dunnett T3	A	B	0.0266854	0.0382849	0.863212
			C	0.0250083	0.0344908	0.849137
		B	A	-0.0266854	0.0382849	0.863212
			C	-0.00167708	0.0318972	0.999922
		C	A	-0.0250083	0.0344908	0.849137
			B	0.00167708	0.0318972	0.999922
26 3	LSD	A	B	-0.0330338	0.0293942	0.271358
			C	.0786325*	0.0324322	0.0225823
		B	A	0.0330338	0.0293942	0.271358
			C	.1116663*	0.0362603	0.00484741
		C	A	-.0786325*	0.0324322	0.0225823
			B	-.1116663*	0.0362603	0.00484741
	Dunnett T3	A	B	-0.0330338	0.0322956	0.675063
			C	0.0786325	0.0282645	0.051019
		B	A	0.0330338	0.0322956	0.675063
			C	.1116663*	0.0357784	0.0253589
		C	A	-0.0786325	0.0282645	0.051019
			B	-.1116663*	0.0357784	0.0253589
27 3	LSD	A	B	0.0229648	0.0431649	0.599226
			C	-0.0398106	0.0476262	0.41083
		B	A	-0.0229648	0.0431649	0.599226
			C	-0.0627753	0.0532477	0.249102
		C	A	0.0398106	0.0476262	0.41083
			B	0.0627753	0.0532477	0.249102
	Dunnett T3	A	B	0.0229648	0.0400847	0.917238
			C	-0.0398106	0.0508274	0.818436
		B	A	-0.0229648	0.0400847	0.917238
			C	-0.0627753	0.0530563	0.578196
		C	A	0.0398106	0.0508274	0.818436
			B	0.0627753	0.0530563	0.578196
28 3	LSD	A	B	-.0986765*	0.0404359	0.0217982
			C	-0.0694386	0.0446151	0.131705
		B	A	.0986765*	0.0404359	0.0217982
			C	0.0292378	0.0498812	0.56283
		C	A	0.0694386	0.0446151	0.131705
			B	-0.0292378	0.0498812	0.56283
	Dunnett T3	A	B	-.0986765*	0.0316459	0.0242447
			C	-0.0694386	0.066007	0.667162
		B	A	.0986765*	0.0316459	0.0242447
			C	0.0292378	0.0692366	0.962638
		C	A	0.0694386	0.066007	0.667162
			B	-0.0292378	0.0692366	0.962638
5 4	LSD	A	B	0.0119724	0.0295002	0.688181
			C	0.0245772	0.0325492	0.456987
		B	A	-0.0119724	0.0295002	0.688181
			C	0.0126049	0.0363911	0.731851
		C	A	-0.0245772	0.0325492	0.456987
			B	-0.0126049	0.0363911	0.731851
	Dunnett T3	A	B	0.0119724	0.0322677	0.974684
			C	0.0245772	0.0302267	0.802116
		B	A	-0.0119724	0.0322677	0.974684
			C	0.0126049	0.0378591	0.981417
		C	A	-0.0245772	0.0302267	0.802116
			B	-0.0126049	0.0378591	0.981417
6 4	LSD	A	B	-0.0302781	0.0293628	0.311956
			C	-0.0053625	0.0323975	0.869814
		B	A	0.0302781	0.0293628	0.311956
			C	0.0249156	0.0362215	0.497628
		C	A	0.0053625	0.0323975	0.869814
			B	-0.0249156	0.0362215	0.497628
	Dunnett T3	A	B	-0.0302781	0.026624	0.599675
			C	-0.0053625	0.0384771	0.998509
		B	A	0.0302781	0.026624	0.599675
			C	0.0249156	0.0407376	0.900649
		C	A	0.0053625	0.0384771	0.998509
			B	-0.0249156	0.0407376	0.900649
7 4	LSD	A	B	-0.0349208	0.0304545	0.261967
			C	-0.0361764	0.0336021	0.291543
		B	A	0.0349208	0.0304545	0.261967
			C	-0.00125556	0.0375683	0.973594
		C	A	0.0361764	0.0336021	0.291543
			B	0.00125556	0.0375683	0.973594
	Dunnett T3	A	B	-0.0349208	0.0402932	0.7724
			C	-0.0361764	0.0288339	0.548093
		B	A	0.0349208	0.0402932	0.7724
			C	-0.00125556	0.0478997	0.99999
		C	A	0.0361764	0.0288339	0.548093
			B	0.00125556	0.0478997	0.99999
8 4	LSD	A	B	-0.0261601	0.028502	0.367143
			C	0.0273931	0.0314479	0.391692
		B	A	0.0261601	0.028502	0.367143
			C	0.0535531	0.0351598	0.139796
		C	A	-0.0273931	0.0314479	0.391692
			B	-0.0535531	0.0351598	0.139796
	Dunnett T3	A	B	-0.0261601	0.0245131	0.643363
			C	0.0273931	0.0364339	0.83498
		B	A	0.0261601	0.0245131	0.643363
			C	0.0535531	0.0365508	0.423093
		C	A	-0.0273931	0.0364339	0.83498
			B	-0.0535531	0.0365508	0.423093
9 4	LSD	A	B	-0.00568417	0.0293263	0.84782
			C	-0.0287328	0.0323573	0.382691
		B	A	0.00568417	0.0293263	0.84782
			C	-0.0230486	0.0361766	0.529621
		C	A	0.0287328	0.0323573	0.382691
			B	0.0230486	0.0361766	0.529621
	Dunnett T3	A	B	-0.00568417	0.0220553	0.991197
			C	-0.0287328	0.0483577	0.906738
		B	A	0.00568417	0.0220553	0.991197
			C	-0.0230486	0.0501407	0.952776
		C	A	0.0287328	0.0483577	0.906738
			B	0.0230486	0.0501407	0.952776
10 4	LSD	A	B	0.0313828	0.0383205	0.420255
			C	-0.0131022	0.0422811	0.75912
		B	A	-0.0313828	0.0383205	0.420255
			C	-0.0444851	0.0472717	0.355341
		C	A	0.0131022	0.0422811	0.75912
			B	0.0444851	0.0472717	0.355341
	Dunnett T3	A	B	0.0313828	0.03927	0.809436
			C	-0.0131022	0.03615	0.976434
		B	A	-0.0313828	0.03927	0.809436
			C	-0.0444851	0.0407588	0.631799
		C	A	0.0131022	0.03615	0.976434
			B	0.0444851	0.0407588	0.631799
11 4	LSD	A	B	-0.0580797	0.0371366	0.12992
			C	-0.0214742	0.0409748	0.604661
		B	A	0.0580797	0.0371366	0.12992
			C	0.0366056	0.0458112	0.431499
		C	A	0.0214742	0.0409748	0.604661
			B	-0.0366056	0.0458112	0.431499
	Dunnett T3	A	B	-0.0580797	0.0417994	0.450649
			C	-0.0214742	0.0360491	0.907441
		B	A	0.0580797	0.0417994	0.450649
			C	0.0366056	0.0472885	0.823257
		C	A	0.0214742	0.0360491	0.907441
			B	-0.0366056	0.0472885	0.823257
12 4	LSD	A	B	0.0604247	0.0304607	0.0579431
			C	.0918306*	0.033609	0.011154
		B	A	-0.0604247	0.0304607	0.0579431
			C	0.0314059	0.037576	0.410884
		C	A	-.0918306*	0.033609	0.011154
			B	-0.0314059	0.037576	0.410884
	Dunnett T3	A	B	0.0604247	0.0284691	0.140883
			C	0.0918306	0.0388534	0.126294
		B	A	-0.0604247	0.0284691	0.140883
			C	0.0314059	0.0418626	0.835849
		C	A	-0.0918306	0.0388534	0.126294
			B	-0.0314059	0.0418626	0.835849
13 4	LSD	A	B	0.0328777	0.0346725	0.35174
			C	-0.0225081	0.038256	0.561372
		B	A	-0.0328777	0.0346725	0.35174
			C	-0.0553858	0.0427715	0.206729
		C	A	0.0225081	0.038256	0.561372
			B	0.0553858	0.0427715	0.206729
	Dunnett T3	A	B	0.0328777	0.0293768	0.608975
			C	-0.0225081	0.0441093	0.93807
		B	A	-0.0328777	0.0293768	0.608975
			C	-0.0553858	0.0435803	0.531006
		C	A	0.0225081	0.0441093	0.93807
			B	0.0553858	0.0435803	0.531006
14 4	LSD	A	B	-0.0514686	0.0262357	0.0605775
			C	-.0640686*	0.0289473	0.0358593
		B	A	0.0514686	0.0262357	0.0605775
			C	-0.0126	0.032364	0.700209
		C	A	.0640686*	0.0289473	0.0358593
			B	0.0126	0.032364	0.700209
	Dunnett T3	A	B	-0.0514686	0.0306188	0.310649
			C	-0.0640686	0.0277002	0.135846
		B	A	0.0514686	0.0306188	0.310649
			C	-0.0126	0.0376416	0.981132
		C	A	0.0640686	0.0277002	0.135846
			B	0.0126	0.0376416	0.981132
15 4	LSD	A	B	-0.0487347	0.0315529	0.134543
			C	0.0213611	0.034814	0.544826
		B	A	0.0487347	0.0315529	0.134543
			C	0.0700958	0.0389233	0.0833345
		C	A	-0.0213611	0.034814	0.544826
			B	-0.0700958	0.0389233	0.0833345
	Dunnett T3	A	B	-0.0487347	0.0301329	0.336835
			C	0.0213611	0.0462712	0.951936
		B	A	0.0487347	0.0301329	0.336835
			C	0.0700958	0.0522191	0.486333
		C	A	-0.0213611	0.0462712	0.951936
			B	-0.0700958	0.0522191	0.486333
16 4	LSD	A	B	0.0130103	0.0346137	0.710062
			C	.0929506*	0.0381912	0.0221175
		B	A	-0.0130103	0.0346137	0.710062
			C	0.0799403	0.042699	0.0724711
		C	A	-.0929506*	0.0381912	0.0221175
			B	-0.0799403	0.042699	0.0724711
	Dunnett T3	A	B	0.0130103	0.0230277	0.920377
			C	0.0929506	0.0576445	0.369323
		B	A	-0.0130103	0.0230277	0.920377
			C	0.0799403	0.0576071	0.477453
		C	A	-0.0929506	0.0576445	0.369323
			B	-0.0799403	0.0576071	0.477453
17 4	LSD	A	B	-0.00864604	0.0274901	0.75564
			C	-0.0178519	0.0303313	0.561232
		B	A	0.00864604	0.0274901	0.75564
			C	-0.0092059	0.0339114	0.788174
		C	A	0.0178519	0.0303313	0.561232
			B	0.0092059	0.0339114	0.788174
	Dunnett T3	A	B	-0.00864604	0.0336733	0.991087
			C	-0.0178519	0.0281122	0.890294
		B	A	0.00864604	0.0336733	0.991087
			C	-0.0092059	0.040955	0.994068
		C	A	0.0178519	0.0281122	0.890294
			B	0.0092059	0.040955	0.994068
18 4	LSD	A	B	0.00409639	0.0304844	0.89414
			C	0.0193006	0.0336351	0.57102
		B	A	-0.00409639	0.0304844	0.89414
			C	0.0152042	0.0376052	0.689291
		C	A	-0.0193006	0.0336351	0.57102
			B	-0.0152042	0.0376052	0.689291
	Dunnett T3	A	B	0.00409639	0.0416894	0.99948
			C	0.0193006	0.017275	0.612215
		B	A	-0.00409639	0.0416894	0.99948
			C	0.0152042	0.0414414	0.975046
		C	A	-0.0193006	0.017275	0.612215
			B	-0.0152042	0.0414414	0.975046
19 4	LSD	A	B	0.0418405	0.0307863	0.185801
			C	0.0266783	0.0339682	0.439324
		B	A	-0.0418405	0.0307863	0.185801
			C	-0.0151622	0.0379777	0.692978
		C	A	-0.0266783	0.0339682	0.439324
			B	0.0151622	0.0379777	0.692978
	Dunnett T3	A	B	0.0418405	0.0348864	0.565236
			C	0.0266783	0.0304708	0.766635
		B	A	-0.0418405	0.0348864	0.565236
			C	-0.0151622	0.0402536	0.973598
		C	A	-0.0266783	0.0304708	0.766635
			B	0.0151622	0.0402536	0.973598
20 4	LSD	A	B	0.0198631	0.0373965	0.599825
			C	0.0573992	0.0412616	0.175985
		B	A	-0.0198631	0.0373965	0.599825
			C	0.0375361	0.0461318	0.423223
		C	A	-0.0573992	0.0412616	0.175985
			B	-0.0375361	0.0461318	0.423223
	Dunnett T3	A	B	0.0198631	0.044119	0.956327
			C	0.0573992	0.0331789	0.284461
		B	A	-0.0198631	0.044119	0.956327
			C	0.0375361	0.0477313	0.816599
		C	A	-0.0573992	0.0331789	0.284461
			B	-0.0375361	0.0477313	0.816599
21 4	LSD	A	B	.0639324*	0.0306666	0.0470551
			C	0.0283344	0.0338361	0.409998
		B	A	-.0639324*	0.0306666	0.0470551
			C	-0.0355979	0.0378299	0.355367
		C	A	-0.0283344	0.0338361	0.409998
			B	0.0355979	0.0378299	0.355367
	Dunnett T3	A	B	0.0639324	0.030411	0.153383
			C	0.0283344	0.0387236	0.845168
		B	A	-0.0639324	0.030411	0.153383
			C	-0.0355979	0.0439047	0.803312
		C	A	-0.0283344	0.0387236	0.845168
			B	0.0355979	0.0439047	0.803312
22 4	LSD	A	B	-0.0186319	0.0316692	0.561388
			C	-0.0626044	0.0349423	0.0848366
		B	A	0.0186319	0.0316692	0.561388
			C	-0.0439726	0.0390667	0.270628
		C	A	0.0626044	0.0349423	0.0848366
			B	0.0439726	0.0390667	0.270628
	Dunnett T3	A	B	-0.0186319	0.038284	0.945609
			C	-0.0626044	0.0335479	0.260737
		B	A	0.0186319	0.038284	0.945609
			C	-0.0439726	0.0475937	0.73676
		C	A	0.0626044	0.0335479	0.260737
			B	0.0439726	0.0475937	0.73676
23 4	LSD	A	B	-0.0377076	0.0380558	0.330891
			C	-0.0501711	0.041989	0.242927
		B	A	0.0377076	0.0380558	0.330891
			C	-0.0124635	0.0469452	0.792725
		C	A	0.0501711	0.041989	0.242927
			B	0.0124635	0.0469452	0.792725
	Dunnett T3	A	B	-0.0377076	0.0321777	0.578278
			C	-0.0501711	0.0562014	0.758579
		B	A	0.0377076	0.0321777	0.578278
			C	-0.0124635	0.0590669	0.994923
		C	A	0.0501711	0.0562014	0.758579
			B	0.0124635	0.0590669	0.994923
24 4	LSD	A	B	0.0229009	0.0287167	0.432397
			C	0.0380131	0.0316847	0.241063
		B	A	-0.0229009	0.0287167	0.432397
			C	0.0151122	0.0354245	0.673181
		C	A	-0.0380131	0.0316847	0.241063
			B	-0.0151122	0.0354245	0.673181
	Dunnett T3	A	B	0.0229009	0.0263071	0.768178
			C	0.0380131	0.0363881	0.666659
		B	A	-0.0229009	0.0263071	0.768178
			C	0.0151122	0.0384403	0.969804
		C	A	-0.0380131	0.0363881	0.666659
			B	-0.0151122	0.0384403	0.969804
25 4	LSD	A	B	-0.0248983	0.0338221	0.468228
			C	-0.0415778	0.0373178	0.275407
		B	A	0.0248983	0.0338221	0.468228
			C	-0.0166795	0.0417226	0.69259
		C	A	0.0415778	0.0373178	0.275407
			B	0.0166795	0.0417226	0.69259
	Dunnett T3	A	B	-0.0248983	0.0365321	0.870211
			C	-0.0415778	0.0343988	0.561959
		B	A	0.0248983	0.0365321	0.870211
			C	-0.0166795	0.0423439	0.970037
		C	A	0.0415778	0.0343988	0.561959
			B	0.0166795	0.0423439	0.970037
26 4	LSD	A	B	0.00812271	0.0300184	0.788842
			C	-0.0596978	0.0331209	0.0830849
		B	A	-0.00812271	0.0300184	0.788842
			C	-0.0678205	0.0370303	0.0785103
		C	A	0.0596978	0.0331209	0.0830849
			B	0.0678205	0.0370303	0.0785103
	Dunnett T3	A	B	0.00812271	0.0279932	0.987582
			C	-0.0596978	0.0391782	0.398666
		B	A	-0.00812271	0.0279932	0.987582
			C	-0.0678205	0.0423968	0.35128
		C	A	0.0596978	0.0391782	0.398666
			B	0.0678205	0.0423968	0.35128
27 4	LSD	A	B	0.0246754	0.0371072	0.511921
			C	.1151081*	0.0409424	0.00925416
		B	A	-0.0246754	0.0371072	0.511921
			C	0.0904326	0.045775	0.0589049
		C	A	-.1151081*	0.0409424	0.00925416
			B	-0.0904326	0.045775	0.0589049
	Dunnett T3	A	B	0.0246754	0.0326007	0.832435
			C	0.115108	0.0538722	0.187375
		B	A	-0.0246754	0.0326007	0.832435
			C	0.0904326	0.0575899	0.37161
		C	A	-0.115108	0.0538722	0.187375
			B	-0.0904326	0.0575899	0.37161
28 4	LSD	A	B	0.0185108	0.0263949	0.489344
			C	-0.00981278	0.029123	0.738865
		B	A	-0.0185108	0.0263949	0.489344
			C	-0.0283236	0.0325605	0.392328
		C	A	0.00981278	0.029123	0.738865
			B	0.0283236	0.0325605	0.392328
	Dunnett T3	A	B	0.0185108	0.0269011	0.86726
			C	-0.00981278	0.0273482	0.976862
		B	A	-0.0185108	0.0269011	0.86726
			C	-0.0283236	0.0310292	0.743655
		C	A	0.00981278	0.0273482	0.976862
			B	0.0283236	0.0310292	0.743655
6 5	LSD	A	B	0.0490104	0.0402135	0.23388
			C	0.0443806	0.0443698	0.326412
		B	A	-0.0490104	0.0402135	0.23388
			C	-0.00462986	0.0496069	0.926356
		C	A	-0.0443806	0.0443698	0.326412
			B	0.00462986	0.0496069	0.926356
	Dunnett T3	A	B	0.0490104	0.0419756	0.58031
			C	0.0443806	0.0367844	0.556329
		B	A	-0.0490104	0.0419756	0.58031
			C	-0.00462986	0.0426969	0.999318
		C	A	-0.0443806	0.0367844	0.556329
			B	0.00462986	0.0426969	0.999318
7 5	LSD	A	B	-0.0587388	0.0304172	0.0644415
			C	-0.00819056	0.033561	0.809108
		B	A	0.0587388	0.0304172	0.0644415
			C	0.0505483	0.0375223	0.189556
		C	A	0.00819056	0.033561	0.809108
			B	-0.0505483	0.0375223	0.189556
	Dunnett T3	A	B	-0.0587388	0.0313703	0.212093
			C	-0.00819056	0.0265598	0.985277
		B	A	0.0587388	0.0313703	0.212093
			C	0.0505483	0.0299235	0.297601
		C	A	0.00819056	0.0265598	0.985277
			B	-0.0505483	0.0299235	0.297601
8 5	LSD	A	B	-0.01125	0.0422681	0.792217
			C	0.00854583	0.0466367	0.856029
		B	A	0.01125	0.0422681	0.792217
			C	0.0197958	0.0521414	0.707284
		C	A	-0.00854583	0.0466367	0.856029
			B	-0.0197958	0.0521414	0.707284
	Dunnett T3	A	B	-0.01125	0.0414933	0.989852
			C	0.00854583	0.0454521	0.996464
		B	A	0.01125	0.0414933	0.989852
			C	0.0197958	0.0493288	0.968322
		C	A	-0.00854583	0.0454521	0.996464
			B	-0.0197958	0.0493288	0.968322
9 5	LSD	A	B	0.000234167	0.0285358	0.993515
			C	-0.0253006	0.0314851	0.42893
		B	A	-0.000234167	0.0285358	0.993515
			C	-0.0255347	0.0352014	0.474692
		C	A	0.0253006	0.0314851	0.42893
			B	0.0255347	0.0352014	0.474692
	Dunnett T3	A	B	0.000234167	0.032065	1
			C	-0.0253006	0.0212196	0.561415
		B	A	-0.000234167	0.032065	1
			C	-0.0255347	0.0290406	0.764382
		C	A	0.0253006	0.0212196	0.561415
			B	0.0255347	0.0290406	0.764382
10 5	LSD	A	B	-0.0203317	0.0351489	0.567941
			C	0.0246031	0.0387816	0.531363
		B	A	0.0203317	0.0351489	0.567941
			C	0.0449347	0.0433592	0.309588
		C	A	-0.0246031	0.0387816	0.531363
			B	-0.0449347	0.0433592	0.309588
	Dunnett T3	A	B	-0.0203317	0.03546	0.91707
			C	0.0246031	0.0315522	0.820146
		B	A	0.0203317	0.03546	0.91707
			C	0.0449347	0.0341661	0.492599
		C	A	-0.0246031	0.0315522	0.820146
			B	-0.0449347	0.0341661	0.492599
11 5	LSD	A	B	0.003095	0.025092	0.902782
			C	-0.0152453	0.0276854	0.586567
		B	A	-0.003095	0.025092	0.902782
			C	-0.0183403	0.0309532	0.558624
		C	A	0.0152453	0.0276854	0.586567
			B	0.0183403	0.0309532	0.558624
	Dunnett T3	A	B	0.003095	0.0269091	0.999191
			C	-0.0152453	0.0241107	0.892446
		B	A	-0.003095	0.0269091	0.999191
			C	-0.0183403	0.0293801	0.895984
		C	A	0.0152453	0.0241107	0.892446
			B	0.0183403	0.0293801	0.895984
12 5	LSD	A	B	0.04131	0.0341996	0.237956
			C	0.00502806	0.0377343	0.895023
		B	A	-0.04131	0.0341996	0.237956
			C	-0.0362819	0.0421883	0.397649
		C	A	-0.00502806	0.0377343	0.895023
			B	0.0362819	0.0421883	0.397649
	Dunnett T3	A	B	0.04131	0.0372757	0.622009
			C	0.00502806	0.0373572	0.998667
		B	A	-0.04131	0.0372757	0.622009
			C	-0.0362819	0.0464358	0.819349
		C	A	-0.00502806	0.0373572	0.998667
			B	0.0362819	0.0464358	0.819349
13 5	LSD	A	B	-0.0240719	0.0440541	0.589439
			C	-0.010925	0.0486073	0.823923
		B	A	0.0240719	0.0440541	0.589439
			C	0.0131469	0.0543447	0.810743
		C	A	0.010925	0.0486073	0.823923
			B	-0.0131469	0.0543447	0.810743
	Dunnett T3	A	B	-0.0240719	0.0320524	0.83563
			C	-0.010925	0.0692327	0.997814
		B	A	0.0240719	0.0320524	0.83563
			C	0.0131469	0.0694367	0.996256
		C	A	0.010925	0.0692327	0.997814
			B	-0.0131469	0.0694367	0.996256
14 5	LSD	A	B	-0.0211787	0.034012	0.538916
			C	-0.0367739	0.0375273	0.336155
		B	A	0.0211787	0.034012	0.538916
			C	-0.0155951	0.0419568	0.713132
		C	A	0.0367739	0.0375273	0.336155
			B	0.0155951	0.0419568	0.713132
	Dunnett T3	A	B	-0.0211787	0.0265681	0.810452
			C	-0.0367739	0.0450336	0.800403
		B	A	0.0211787	0.0265681	0.810452
			C	-0.0155951	0.0426814	0.975005
		C	A	0.0367739	0.0450336	0.800403
			B	0.0155951	0.0426814	0.975005
15 5	LSD	A	B	0.0486694	0.0247313	0.0598278
			C	0.0266694	0.0272874	0.337401
		B	A	-0.0486694	0.0247313	0.0598278
			C	-0.022	0.0305083	0.477273
		C	A	-0.0266694	0.0272874	0.337401
			B	0.022	0.0305083	0.477273
	Dunnett T3	A	B	0.0486694	0.0227634	0.137132
			C	0.0266694	0.0324125	0.797218
		B	A	-0.0486694	0.0227634	0.137132
			C	-0.022	0.0347403	0.891528
		C	A	-0.0266694	0.0324125	0.797218
			B	0.022	0.0347403	0.891528
16 5	LSD	A	B	-0.0450073	0.0300883	0.146737
			C	-0.0378764	0.0331981	0.264304
		B	A	0.0450073	0.0300883	0.146737
			C	0.0071309	0.0371166	0.84914
		C	A	0.0378764	0.0331981	0.264304
			B	-0.0071309	0.0371166	0.84914
	Dunnett T3	A	B	-0.0450073	0.0308009	0.412394
			C	-0.0378764	0.0386954	0.708098
		B	A	0.0450073	0.0308009	0.412394
			C	0.0071309	0.0452401	0.9979
		C	A	0.0378764	0.0386954	0.708098
			B	-0.0071309	0.0452401	0.9979
17 5	LSD	A	B	-0.00118313	0.0281261	0.966768
			C	-0.0150481	0.031033	0.631804
		B	A	0.00118313	0.0281261	0.966768
			C	-0.0138649	0.034696	0.692706
		C	A	0.0150481	0.031033	0.631804
			B	0.0138649	0.034696	0.692706
	Dunnett T3	A	B	-0.00118313	0.0335091	0.999976
			C	-0.0150481	0.0224266	0.875313
		B	A	0.00118313	0.0335091	0.999976
			C	-0.0138649	0.0339492	0.966674
		C	A	0.0150481	0.0224266	0.875313
			B	0.0138649	0.0339492	0.966674
18 5	LSD	A	B	0.0285182	0.0295583	0.343528
			C	-0.00657694	0.0326133	0.841748
		B	A	-0.0285182	0.0295583	0.343528
			C	-0.0350951	0.0364628	0.344669
		C	A	0.00657694	0.0326133	0.841748
			B	0.0350951	0.0364628	0.344669
	Dunnett T3	A	B	0.0285182	0.0268573	0.64614
			C	-0.00657694	0.0286278	0.993747
		B	A	-0.0285182	0.0268573	0.64614
			C	-0.0350951	0.0260259	0.475411
		C	A	0.00657694	0.0286278	0.993747
			B	0.0350951	0.0260259	0.475411
19 5	LSD	A	B	-0.00822257	0.0379057	0.829962
			C	-0.0616042	0.0418234	0.152766
		B	A	0.00822257	0.0379057	0.829962
			C	-0.0533816	0.04676	0.264022
		C	A	0.0616042	0.0418234	0.152766
			B	0.0533816	0.04676	0.264022
	Dunnett T3	A	B	-0.00822257	0.0335957	0.992538
			C	-0.0616042	0.0419426	0.407799
		B	A	0.00822257	0.0335957	0.992538
			C	-0.0533816	0.0401845	0.492492
		C	A	0.0616042	0.0419426	0.407799
			B	0.0533816	0.0401845	0.492492
20 5	LSD	A	B	-0.0151833	0.0332596	0.651816
			C	0.0091775	0.0366971	0.804485
		B	A	0.0151833	0.0332596	0.651816
			C	0.0243608	0.0410286	0.55781
		C	A	-0.0091775	0.0366971	0.804485
			B	-0.0243608	0.0410286	0.55781
	Dunnett T3	A	B	-0.0151833	0.0313033	0.947271
			C	0.0091775	0.0330057	0.989019
		B	A	0.0151833	0.0313033	0.947271
			C	0.0243608	0.0325754	0.837148
		C	A	-0.0091775	0.0330057	0.989019
			B	-0.0243608	0.0325754	0.837148
21 5	LSD	A	B	0.0427553	0.0457409	0.358529
			C	0.0301592	0.0504684	0.555286
		B	A	-0.0427553	0.0457409	0.358529
			C	-0.0125962	0.0564254	0.825096
		C	A	-0.0301592	0.0504684	0.555286
			B	0.0125962	0.0564254	0.825096
	Dunnett T3	A	B	0.0427553	0.0466691	0.741406
			C	0.0301592	0.0546355	0.923527
		B	A	-0.0427553	0.0466691	0.741406
			C	-0.0125962	0.0632216	0.995812
		C	A	-0.0301592	0.0546355	0.923527
			B	0.0125962	0.0632216	0.995812
22 5	LSD	A	B	0.0379653	0.0323996	0.251911
			C	0.0308667	0.0357482	0.395788
		B	A	-0.0379653	0.0323996	0.251911
			C	-0.00709861	0.0399678	0.860407
		C	A	-0.0308667	0.0357482	0.395788
			B	0.00709861	0.0399678	0.860407
	Dunnett T3	A	B	0.0379653	0.0290392	0.490922
			C	0.0308667	0.0419041	0.842743
		B	A	-0.0379653	0.0290392	0.490922
			C	-0.00709861	0.043747	0.997684
		C	A	-0.0308667	0.0419041	0.842743
			B	0.00709861	0.043747	0.997684
23 5	LSD	A	B	0.0378025	0.0518841	0.472761
			C	.1639192*	0.0572465	0.00817826
		B	A	-0.0378025	0.0518841	0.472761
			C	0.126117	0.0640036	0.0595211
		C	A	-.1639192*	0.0572465	0.00817826
			B	-0.126117	0.0640036	0.0595211
	Dunnett T3	A	B	0.0378025	0.0433141	0.7671
			C	0.163919	0.0782854	0.20021
		B	A	-0.0378025	0.0433141	0.7671
			C	0.126117	0.0823097	0.393599
		C	A	-0.163919	0.0782854	0.20021
			B	-0.126117	0.0823097	0.393599
24 5	LSD	A	B	-0.0628723	0.069052	0.37092
			C	-0.139326	0.0761888	0.0789397
		B	A	0.0628723	0.069052	0.37092
			C	-0.0764538	0.0851817	0.377668
		C	A	0.139326	0.0761888	0.0789397
			B	0.0764538	0.0851817	0.377668
	Dunnett T3	A	B	-0.0628723	0.0551081	0.594205
			C	-0.139326	0.0808952	0.288076
		B	A	0.0628723	0.0551081	0.594205
			C	-0.0764538	0.0711192	0.650282
		C	A	0.139326	0.0808952	0.288076
			B	0.0764538	0.0711192	0.650282
25 5	LSD	A	B	-0.0163114	0.0386416	0.676408
			C	0.0245789	0.0426354	0.569242
		B	A	0.0163114	0.0386416	0.676408
			C	0.0408903	0.0476679	0.398832
		C	A	-0.0245789	0.0426354	0.569242
			B	-0.0408903	0.0476679	0.398832
	Dunnett T3	A	B	-0.0163114	0.0398641	0.966942
			C	0.0245789	0.0358063	0.868019
		B	A	0.0163114	0.0398641	0.966942
			C	0.0408903	0.0407429	0.687373
		C	A	-0.0245789	0.0358063	0.868019
			B	-0.0408903	0.0407429	0.687373
26 5	LSD	A	B	0.013229	0.0348757	0.707532
			C	0.00916889	0.0384802	0.813536
		B	A	-0.013229	0.0348757	0.707532
			C	-0.00406007	0.0430222	0.925538
		C	A	-0.00916889	0.0384802	0.813536
			B	0.00406007	0.0430222	0.925538
	Dunnett T3	A	B	0.013229	0.0398318	0.981496
			C	0.00916889	0.032549	0.98845
		B	A	-0.013229	0.0398318	0.981496
			C	-0.00406007	0.043937	0.999577
		C	A	-0.00916889	0.032549	0.98845
			B	0.00406007	0.043937	0.999577
27 5	LSD	A	B	-0.0242449	0.0424234	0.572569
			C	-.1047633*	0.046808	0.0339936
		B	A	0.0242449	0.0424234	0.572569
			C	-0.0805184	0.052333	0.13599
		C	A	.1047633*	0.046808	0.0339936
			B	0.0805184	0.052333	0.13599
	Dunnett T3	A	B	-0.0242449	0.0389952	0.897506
			C	-0.104763	0.0515543	0.193974
		B	A	0.0242449	0.0389952	0.897506
			C	-0.0805184	0.0538542	0.401497
		C	A	0.104763	0.0515543	0.193974
			B	0.0805184	0.0538542	0.401497
28 5	LSD	A	B	0.0219006	0.037571	0.564974
			C	0.0388711	0.0414541	0.357033
		B	A	-0.0219006	0.037571	0.564974
			C	0.0169705	0.0463471	0.717208
		C	A	-0.0388711	0.0414541	0.357033
			B	-0.0169705	0.0463471	0.717208
	Dunnett T3	A	B	0.0219006	0.0459197	0.948712
			C	0.0388711	0.0323306	0.565008
		B	A	-0.0219006	0.0459197	0.948712
			C	0.0169705	0.0497572	0.980035
		C	A	-0.0388711	0.0323306	0.565008
			B	-0.0169705	0.0497572	0.980035
7 6	LSD	A	B	0.0176592	0.0310892	0.574897
			C	.0882689*	0.0343024	0.0161296
		B	A	-0.0176592	0.0310892	0.574897
			C	0.0706097	0.0383512	0.0770406
		C	A	-.0882689*	0.0343024	0.0161296
			B	-0.0706097	0.0383512	0.0770406
	Dunnett T3	A	B	0.0176592	0.0305851	0.915517
			C	.0882689*	0.0312942	0.0433583
		B	A	-0.0176592	0.0305851	0.915517
			C	0.0706097	0.0334491	0.154307
		C	A	-.0882689*	0.0312942	0.0433583
			B	-0.0706097	0.0334491	0.154307
8 6	LSD	A	B	0.0556544	0.0586633	0.351504
			C	0.0766561	0.0647264	0.247004
		B	A	-0.0556544	0.0586633	0.351504
			C	0.0210017	0.0723663	0.773954
		C	A	-0.0766561	0.0647264	0.247004
			B	-0.0210017	0.0723663	0.773954
	Dunnett T3	A	B	0.0556544	0.0585399	0.718691
			C	0.0766561	0.0534923	0.417015
		B	A	-0.0556544	0.0585399	0.718691
			C	0.0210017	0.0569093	0.975085
		C	A	-0.0766561	0.0534923	0.417015
			B	-0.0210017	0.0569093	0.975085
9 6	LSD	A	B	-0.0944622	0.0461026	0.0506844
			C	-0.0274611	0.0508675	0.59389
		B	A	0.0944622	0.0461026	0.0506844
			C	0.067001	0.0568716	0.249423
		C	A	0.0274611	0.0508675	0.59389
			B	-0.067001	0.0568716	0.249423
	Dunnett T3	A	B	-0.0944622	0.0558502	0.306791
			C	-0.0274611	0.0434025	0.891713
		B	A	0.0944622	0.0558502	0.306791
			C	0.067001	0.0638872	0.659071
		C	A	0.0274611	0.0434025	0.891713
			B	-0.067001	0.0638872	0.659071
10 6	LSD	A	B	0.0290047	0.0306143	0.352148
			C	0.0336758	0.0337785	0.327972
		B	A	-0.0290047	0.0306143	0.352148
			C	0.00467118	0.0377655	0.902513
		C	A	-0.0336758	0.0337785	0.327972
			B	-0.00467118	0.0377655	0.902513
	Dunnett T3	A	B	0.0290047	0.0317683	0.7428
			C	0.0336758	0.030897	0.633995
		B	A	-0.0290047	0.0317683	0.7428
			C	0.00467118	0.0358706	0.998821
		C	A	-0.0336758	0.030897	0.633995
			B	-0.00467118	0.0358706	0.998821
11 6	LSD	A	B	0.0780238	0.0390017	0.0559884
			C	0.08173	0.0430327	0.0686798
		B	A	-0.0780238	0.0390017	0.0559884
			C	0.00370625	0.048112	0.939186
		C	A	-0.08173	0.0430327	0.0686798
			B	-0.00370625	0.048112	0.939186
	Dunnett T3	A	B	0.0780238	0.0369521	0.134638
			C	0.08173	0.0394033	0.158496
		B	A	-0.0780238	0.0369521	0.134638
			C	0.00370625	0.0396801	0.999561
		C	A	-0.08173	0.0394033	0.158496
			B	-0.00370625	0.0396801	0.999561
12 6	LSD	A	B	-0.00273951	0.0350004	0.938212
			C	-0.00475722	0.0386178	0.902906
		B	A	0.00273951	0.0350004	0.938212
			C	-0.00201771	0.043176	0.963084
		C	A	0.00475722	0.0386178	0.902906
			B	0.00201771	0.043176	0.963084
	Dunnett T3	A	B	-0.00273951	0.0281334	0.999517
			C	-0.00475722	0.0413931	0.999181
		B	A	0.00273951	0.0281334	0.999517
			C	-0.00201771	0.0369938	0.999909
		C	A	0.00475722	0.0413931	0.999181
			B	0.00201771	0.0369938	0.999909
13 6	LSD	A	B	0.0218415	0.0318765	0.499287
			C	0.0243061	0.0351711	0.495639
		B	A	-0.0218415	0.0318765	0.499287
			C	0.00246458	0.0393225	0.950504
		C	A	-0.0243061	0.0351711	0.495639
			B	-0.00246458	0.0393225	0.950504
	Dunnett T3	A	B	0.0218415	0.0312641	0.862316
			C	0.0243061	0.0312369	0.821063
		B	A	-0.0218415	0.0312641	0.862316
			C	0.00246458	0.032939	0.999775
		C	A	-0.0243061	0.0312369	0.821063
			B	-0.00246458	0.032939	0.999775
14 6	LSD	A	B	0.0191121	0.0280816	0.502147
			C	0.0516794	0.030984	0.107329
		B	A	-0.0191121	0.0280816	0.502147
			C	0.0325674	0.0346412	0.355802
		C	A	-0.0516794	0.030984	0.107329
			B	-0.0325674	0.0346412	0.355802
	Dunnett T3	A	B	0.0191121	0.0328714	0.913411
			C	0.0516794	0.0211059	0.0717776
		B	A	-0.0191121	0.0328714	0.913411
			C	0.0325674	0.0314982	0.670312
		C	A	-0.0516794	0.0211059	0.0717776
			B	-0.0325674	0.0314982	0.670312
15 6	LSD	A	B	0.00584333	0.0278816	0.835632
			C	-0.00907194	0.0307633	0.770416
		B	A	-0.00584333	0.0278816	0.835632
			C	-0.0149153	0.0343944	0.668117
		C	A	0.00907194	0.0307633	0.770416
			B	0.0149153	0.0343944	0.668117
	Dunnett T3	A	B	0.00584333	0.0337654	0.997214
			C	-0.00907194	0.0277954	0.982008
		B	A	-0.00584333	0.0337654	0.997214
			C	-0.0149153	0.0401922	0.974685
		C	A	0.00907194	0.0277954	0.982008
			B	0.0149153	0.0401922	0.974685
16 6	LSD	A	B	-0.00967056	0.0356386	0.788264
			C	-0.01939	0.039322	0.626075
		B	A	0.00967056	0.0356386	0.788264
			C	-0.00971944	0.0439633	0.826757
		C	A	0.01939	0.039322	0.626075
			B	0.00971944	0.0439633	0.826757
	Dunnett T3	A	B	-0.00967056	0.0318005	0.985966
			C	-0.01939	0.0325855	0.908663
		B	A	0.00967056	0.0318005	0.985966
			C	-0.00971944	0.026858	0.976377
		C	A	0.01939	0.0325855	0.908663
			B	0.00971944	0.026858	0.976377
17 6	LSD	A	B	0.0220549	0.0244032	0.374416
			C	.0660431*	0.0269254	0.0211957
		B	A	-0.0220549	0.0244032	0.374416
			C	0.0439882	0.0301035	0.155933
		C	A	-.0660431*	0.0269254	0.0211957
			B	-0.0439882	0.0301035	0.155933
	Dunnett T3	A	B	0.0220549	0.0186279	0.565874
			C	0.0660431	0.0316131	0.176559
		B	A	-0.0220549	0.0186279	0.565874
			C	0.0439882	0.0289902	0.409024
		C	A	-0.0660431	0.0316131	0.176559
			B	-0.0439882	0.0289902	0.409024
18 6	LSD	A	B	0.0251887	0.0304284	0.415316
			C	-0.0159036	0.0335734	0.639669
		B	A	-0.0251887	0.0304284	0.415316
			C	-0.0410924	0.0375362	0.283668
		C	A	0.0159036	0.0335734	0.639669
			B	0.0410924	0.0375362	0.283668
	Dunnett T3	A	B	0.0251887	0.0288856	0.766963
			C	-0.0159036	0.0301879	0.933525
		B	A	-0.0251887	0.0288856	0.766963
			C	-0.0410924	0.0302404	0.468451
		C	A	0.0159036	0.0301879	0.933525
			B	0.0410924	0.0302404	0.468451
19 6	LSD	A	B	-0.0187799	0.033409	0.578848
			C	0.004275	0.0368619	0.908565
		B	A	0.0187799	0.033409	0.578848
			C	0.0230549	0.0412129	0.58067
		C	A	-0.004275	0.0368619	0.908565
			B	-0.0230549	0.0412129	0.58067
	Dunnett T3	A	B	-0.0187799	0.0259312	0.849602
			C	0.004275	0.0402229	0.999351
		B	A	0.0187799	0.0259312	0.849602
			C	0.0230549	0.0351913	0.881282
		C	A	-0.004275	0.0402229	0.999351
			B	-0.0230549	0.0351913	0.881282
20 6	LSD	A	B	-0.058691	0.0344076	0.0999738
			C	-0.0335097	0.0379638	0.3855
		B	A	0.058691	0.0344076	0.0999738
			C	0.0251813	0.0424448	0.558126
		C	A	0.0335097	0.0379638	0.3855
			B	-0.0251813	0.0424448	0.558126
	Dunnett T3	A	B	-0.058691	0.0374658	0.355955
			C	-0.0335097	0.0369381	0.748508
		B	A	0.058691	0.0374658	0.355955
			C	0.0251813	0.0458901	0.925645
		C	A	0.0335097	0.0369381	0.748508
			B	-0.0251813	0.0458901	0.925645
21 6	LSD	A	B	-0.0318131	0.0398936	0.432414
			C	-0.0266144	0.0440168	0.550657
		B	A	0.0318131	0.0398936	0.432414
			C	0.00519861	0.0492122	0.916681
		C	A	0.0266144	0.0440168	0.550657
			B	-0.00519861	0.0492122	0.916681
	Dunnett T3	A	B	-0.0318131	0.0434616	0.845424
			C	-0.0266144	0.0340132	0.818664
		B	A	0.0318131	0.0434616	0.845424
			C	0.00519861	0.0427739	0.999038
		C	A	0.0266144	0.0340132	0.818664
			B	-0.00519861	0.0427739	0.999038
22 6	LSD	A	B	0.0486126	0.0393363	0.227575
			C	0.0707244	0.0434019	0.11526
		B	A	-0.0486126	0.0393363	0.227575
			C	0.0221118	0.0485248	0.652403
		C	A	-0.0707244	0.0434019	0.11526
			B	-0.0221118	0.0485248	0.652403
	Dunnett T3	A	B	0.0486126	0.0465714	0.665139
			C	0.0707244	0.0431355	0.349013
		B	A	-0.0486126	0.0465714	0.665139
			C	0.0221118	0.0591894	0.9742
		C	A	-0.0707244	0.0431355	0.349013
			B	-0.0221118	0.0591894	0.9742
23 6	LSD	A	B	-0.0457197	0.0416965	0.282918
			C	0.07449	0.046006	0.117486
		B	A	0.0457197	0.0416965	0.282918
			C	.1202097*	0.0514363	0.0274106
		C	A	-0.07449	0.046006	0.117486
			B	-.1202097*	0.0514363	0.0274106
	Dunnett T3	A	B	-0.0457197	0.0442753	0.668205
			C	0.07449	0.0413166	0.254884
		B	A	0.0457197	0.0442753	0.668205
			C	0.12021	0.0495985	0.0891868
		C	A	-0.07449	0.0413166	0.254884
			B	-0.12021	0.0495985	0.0891868
24 6	LSD	A	B	0.0127342	0.0470275	0.788697
			C	-0.0246269	0.051888	0.639022
		B	A	-0.0127342	0.0470275	0.788697
			C	-0.0373611	0.0580126	0.525205
		C	A	0.0246269	0.051888	0.639022
			B	0.0373611	0.0580126	0.525205
	Dunnett T3	A	B	0.0127342	0.0505609	0.991747
			C	-0.0246269	0.04661	0.932564
		B	A	-0.0127342	0.0505609	0.991747
			C	-0.0373611	0.0570114	0.882314
		C	A	0.0246269	0.04661	0.932564
			B	0.0373611	0.0570114	0.882314
25 6	LSD	A	B	-0.0176421	0.0357499	0.625812
			C	0.0362183	0.0394448	0.366952
		B	A	0.0176421	0.0357499	0.625812
			C	0.0538604	0.0441006	0.232929
		C	A	-0.0362183	0.0394448	0.366952
			B	-0.0538604	0.0441006	0.232929
	Dunnett T3	A	B	-0.0176421	0.041363	0.962302
			C	0.0362183	0.0372999	0.711087
		B	A	0.0176421	0.041363	0.962302
			C	0.0538604	0.0502434	0.644154
		C	A	-0.0362183	0.0372999	0.711087
			B	-0.0538604	0.0502434	0.644154
26 6	LSD	A	B	0.0203688	0.0284524	0.480439
			C	-0.00683917	0.0313931	0.829242
		B	A	-0.0203688	0.0284524	0.480439
			C	-0.027208	0.0350985	0.445221
		C	A	0.00683917	0.0313931	0.829242
			B	0.027208	0.0350985	0.445221
	Dunnett T3	A	B	0.0203688	0.029576	0.866909
			C	-0.00683917	0.0296444	0.993531
		B	A	-0.0203688	0.029576	0.866909
			C	-0.027208	0.0346068	0.816703
		C	A	0.00683917	0.0296444	0.993531
			B	0.027208	0.0346068	0.816703
27 6	LSD	A	B	0.0218303	0.0265042	0.417627
			C	-0.0374669	0.0292435	0.211431
		B	A	-0.0218303	0.0265042	0.417627
			C	-0.0592972	0.0326952	0.081293
		C	A	0.0374669	0.0292435	0.211431
			B	0.0592972	0.0326952	0.081293
	Dunnett T3	A	B	0.0218303	0.0288518	0.83254
			C	-0.0374669	0.0294736	0.530373
		B	A	-0.0218303	0.0288518	0.83254
			C	-0.0592972	0.0365563	0.328786
		C	A	0.0374669	0.0294736	0.530373
			B	0.0592972	0.0365563	0.328786
28 6	LSD	A	B	0.0680669	0.0452198	0.144314
			C	-0.023805	0.0498934	0.637265
		B	A	-0.0680669	0.0452198	0.144314
			C	-0.0918719	0.0557826	0.111601
		C	A	0.023805	0.0498934	0.637265
			B	0.0918719	0.0557826	0.111601
	Dunnett T3	A	B	0.0680669	0.043916	0.350424
			C	-0.023805	0.0449143	0.932371
		B	A	-0.0680669	0.043916	0.350424
			C	-0.0918719	0.0467979	0.196152
		C	A	0.023805	0.0449143	0.932371
			B	0.0918719	0.0467979	0.196152
8 7	LSD	A	B	-0.0166614	0.0265497	0.535768
			C	0.0180525	0.0292937	0.543082
		B	A	0.0166614	0.0265497	0.535768
			C	0.0347139	0.0327514	0.298928
		C	A	-0.0180525	0.0292937	0.543082
			B	-0.0347139	0.0327514	0.298928
	Dunnett T3	A	B	-0.0166614	0.0252952	0.881185
			C	0.0180525	0.029955	0.904552
		B	A	0.0166614	0.0252952	0.881185
			C	0.0347139	0.0317334	0.632386
		C	A	-0.0180525	0.029955	0.904552
			B	-0.0347139	0.0317334	0.632386
9 7	LSD	A	B	-0.0258574	0.0288919	0.379014
			C	0.0149044	0.031878	0.644004
		B	A	0.0258574	0.0288919	0.379014
			C	0.0407618	0.0356407	0.263175
		C	A	-0.0149044	0.031878	0.644004
			B	-0.0407618	0.0356407	0.263175
	Dunnett T3	A	B	-0.0258574	0.0314648	0.796696
			C	0.0149044	0.0212828	0.861556
		B	A	0.0258574	0.0314648	0.796696
			C	0.0407618	0.027019	0.394987
		C	A	-0.0149044	0.0212828	0.861556
			B	-0.0407618	0.027019	0.394987
10 7	LSD	A	B	0.0128793	0.029564	0.666693
			C	-0.000960278	0.0326196	0.97674
		B	A	-0.0128793	0.029564	0.666693
			C	-0.0138396	0.0364698	0.707413
		C	A	0.000960278	0.0326196	0.97674
			B	0.0138396	0.0364698	0.707413
	Dunnett T3	A	B	0.0128793	0.0266471	0.947431
			C	-0.000960278	0.0402961	0.999992
		B	A	-0.0128793	0.0266471	0.947431
			C	-0.0138396	0.0429949	0.982811
		C	A	0.000960278	0.0402961	0.999992
			B	0.0138396	0.0429949	0.982811
11 7	LSD	A	B	0.0300293	0.0398407	0.457781
			C	0.0238481	0.0439584	0.592085
		B	A	-0.0300293	0.0398407	0.457781
			C	-0.00618125	0.049147	0.900881
		C	A	-0.0238481	0.0439584	0.592085
			B	0.00618125	0.049147	0.900881
	Dunnett T3	A	B	0.0300293	0.0389592	0.825052
			C	0.0238481	0.0571868	0.963605
		B	A	-0.0300293	0.0389592	0.825052
			C	-0.00618125	0.0653348	0.999538
		C	A	-0.0238481	0.0571868	0.963605
			B	0.00618125	0.0653348	0.999538
12 7	LSD	A	B	-0.0354816	0.0257837	0.18052
			C	0.0176736	0.0284485	0.539845
		B	A	0.0354816	0.0257837	0.18052
			C	0.0531552	0.0318064	0.106675
		C	A	-0.0176736	0.0284485	0.539845
			B	-0.0531552	0.0318064	0.106675
	Dunnett T3	A	B	-0.0354816	0.0241897	0.395005
			C	0.0176736	0.0282302	0.894977
		B	A	0.0354816	0.0241897	0.395005
			C	0.0531552	0.0290117	0.247065
		C	A	-0.0176736	0.0282302	0.894977
			B	-0.0531552	0.0290117	0.247065
13 7	LSD	A	B	-0.0852597	0.0484006	0.0899035
			C	-.1612722*	0.053403	0.00560745
		B	A	0.0852597	0.0484006	0.0899035
			C	-0.0760125	0.0597064	0.214247
		C	A	.1612722*	0.053403	0.00560745
			B	0.0760125	0.0597064	0.214247
	Dunnett T3	A	B	-0.0852597	0.0530094	0.349116
			C	-0.161272	0.0648734	0.126221
		B	A	0.0852597	0.0530094	0.349116
			C	-0.0760125	0.0804209	0.724516
		C	A	0.161272	0.0648734	0.126221
			B	0.0760125	0.0804209	0.724516
14 7	LSD	A	B	-0.00490576	0.0224756	0.828923
			C	-0.00414083	0.0247986	0.868679
		B	A	0.00490576	0.0224756	0.828923
			C	0.000764931	0.0277257	0.9782
		C	A	0.00414083	0.0247986	0.868679
			B	-0.000764931	0.0277257	0.9782
	Dunnett T3	A	B	-0.00490576	0.0204614	0.992954
			C	-0.00414083	0.0258182	0.997784
		B	A	0.00490576	0.0204614	0.992954
			C	0.000764931	0.0260901	0.999986
		C	A	0.00414083	0.0258182	0.997784
			B	-0.000764931	0.0260901	0.999986
15 7	LSD	A	B	0.0356976	0.0327744	0.286062
			C	-0.0154417	0.0361617	0.672883
		B	A	-0.0356976	0.0327744	0.286062
			C	-0.0511392	0.0404301	0.217134
		C	A	0.0154417	0.0361617	0.672883
			B	0.0511392	0.0404301	0.217134
	Dunnett T3	A	B	0.0356976	0.0305093	0.576478
			C	-0.0154417	0.0361188	0.962127
		B	A	-0.0356976	0.0305093	0.576478
			C	-0.0511392	0.0368398	0.455437
		C	A	0.0154417	0.0361188	0.962127
			B	0.0511392	0.0368398	0.455437
16 7	LSD	A	B	0.0133097	0.0342922	0.701082
			C	0.0531333	0.0378365	0.172067
		B	A	-0.0133097	0.0342922	0.701082
			C	0.0398236	0.0423025	0.355165
		C	A	-0.0531333	0.0378365	0.172067
			B	-0.0398236	0.0423025	0.355165
	Dunnett T3	A	B	0.0133097	0.029648	0.957006
			C	0.0531333	0.0505935	0.66667
		B	A	-0.0133097	0.029648	0.957006
			C	0.0398236	0.0538357	0.841168
		C	A	-0.0531333	0.0505935	0.66667
			B	-0.0398236	0.0538357	0.841168
17 7	LSD	A	B	0.00792104	0.0311102	0.801025
			C	-0.0248633	0.0343256	0.475326
		B	A	-0.00792104	0.0311102	0.801025
			C	-0.0327844	0.0383771	0.400759
		C	A	0.0248633	0.0343256	0.475326
			B	0.0327844	0.0383771	0.400759
	Dunnett T3	A	B	0.00792104	0.0380602	0.995227
			C	-0.0248633	0.0244199	0.677598
		B	A	-0.00792104	0.0380602	0.995227
			C	-0.0327844	0.0390419	0.786957
		C	A	0.0248633	0.0244199	0.677598
			B	0.0327844	0.0390419	0.786957
18 7	LSD	A	B	0.0055741	0.0288904	0.848506
			C	0.01798	0.0318764	0.577551
		B	A	-0.0055741	0.0288904	0.848506
			C	0.0124059	0.0356389	0.730568
		C	A	-0.01798	0.0318764	0.577551
			B	-0.0124059	0.0356389	0.730568
	Dunnett T3	A	B	0.0055741	0.0292423	0.996396
			C	0.01798	0.0280523	0.888828
		B	A	-0.0055741	0.0292423	0.996396
			C	0.0124059	0.0311288	0.969033
		C	A	-0.01798	0.0280523	0.888828
			B	-0.0124059	0.0311288	0.969033
19 7	LSD	A	B	-0.0594544	0.0335232	0.0878561
			C	-0.0171364	0.036988	0.647007
		B	A	0.0594544	0.0335232	0.0878561
			C	0.0423181	0.0413539	0.315586
		C	A	0.0171364	0.036988	0.647007
			B	-0.0423181	0.0413539	0.315586
	Dunnett T3	A	B	-0.0594544	0.0300083	0.16696
			C	-0.0171364	0.0317347	0.929292
		B	A	0.0594544	0.0300083	0.16696
			C	0.0423181	0.0273756	0.368092
		C	A	0.0171364	0.0317347	0.929292
			B	-0.0423181	0.0273756	0.368092
20 7	LSD	A	B	-0.0217723	0.0268068	0.424056
			C	-0.0135122	0.0295774	0.651579
		B	A	0.0217723	0.0268068	0.424056
			C	0.00826007	0.0330686	0.804716
		C	A	0.0135122	0.0295774	0.651579
			B	-0.00826007	0.0330686	0.804716
	Dunnett T3	A	B	-0.0217723	0.0271524	0.807942
			C	-0.0135122	0.0273439	0.943762
		B	A	0.0217723	0.0271524	0.807942
			C	0.00826007	0.0306654	0.989914
		C	A	0.0135122	0.0273439	0.943762
			B	-0.00826007	0.0306654	0.989914
21 7	LSD	A	B	0.0104034	0.0344731	0.765218
			C	0.0246267	0.038036	0.523013
		B	A	-0.0104034	0.0344731	0.765218
			C	0.0142233	0.0425255	0.740713
		C	A	-0.0246267	0.038036	0.523013
			B	-0.0142233	0.0425255	0.740713
	Dunnett T3	A	B	0.0104034	0.0294596	0.978401
			C	0.0246267	0.0329713	0.837775
		B	A	-0.0104034	0.0294596	0.978401
			C	0.0142233	0.0257827	0.924195
		C	A	-0.0246267	0.0329713	0.837775
			B	-0.0142233	0.0257827	0.924195
22 7	LSD	A	B	0.0243876	0.0351533	0.493991
			C	-0.0483767	0.0387865	0.223422
		B	A	-0.0243876	0.0351533	0.493991
			C	-0.0727642	0.0433646	0.105337
		C	A	0.0483767	0.0387865	0.223422
			B	0.0727642	0.0433646	0.105337
	Dunnett T3	A	B	0.0243876	0.0304829	0.808825
			C	-0.0483767	0.0372323	0.500546
		B	A	-0.0243876	0.0304829	0.808825
			C	-0.0727642	0.0334924	0.153304
		C	A	0.0483767	0.0372323	0.500546
			B	0.0727642	0.0334924	0.153304
23 7	LSD	A	B	0.0157605	0.0400576	0.697198
			C	0.0264956	0.0441977	0.554043
		B	A	-0.0157605	0.0400576	0.697198
			C	0.0107351	0.0494145	0.829713
		C	A	-0.0264956	0.0441977	0.554043
			B	-0.0107351	0.0494145	0.829713
	Dunnett T3	A	B	0.0157605	0.0364006	0.96156
			C	0.0264956	0.0384184	0.866601
		B	A	-0.0157605	0.0364006	0.96156
			C	0.0107351	0.0346576	0.984845
		C	A	-0.0264956	0.0384184	0.866601
			B	-0.0107351	0.0346576	0.984845
24 7	LSD	A	B	0.0542417	0.0320019	0.10203
			C	-0.0168031	0.0353095	0.638134
		B	A	-0.0542417	0.0320019	0.10203
			C	-0.0710448	0.0394772	0.0835336
		C	A	0.0168031	0.0353095	0.638134
			B	0.0710448	0.0394772	0.0835336
	Dunnett T3	A	B	0.0542417	0.0260235	0.138283
			C	-0.0168031	0.0360347	0.952062
		B	A	-0.0542417	0.0260235	0.138283
			C	-0.0710448	0.0312249	0.145607
		C	A	0.0168031	0.0360347	0.952062
			B	0.0710448	0.0312249	0.145607
25 7	LSD	A	B	0.00209333	0.023745	0.930426
			C	0.00791417	0.0261992	0.764997
		B	A	-0.00209333	0.023745	0.930426
			C	0.00582083	0.0292916	0.844027
		C	A	-0.00791417	0.0261992	0.764997
			B	-0.00582083	0.0292916	0.844027
	Dunnett T3	A	B	0.00209333	0.0242327	0.999658
			C	0.00791417	0.0241856	0.982248
		B	A	-0.00209333	0.0242327	0.999658
			C	0.00582083	0.0274224	0.994981
		C	A	-0.00791417	0.0241856	0.982248
			B	-0.00582083	0.0274224	0.994981
26 7	LSD	A	B	0.0436081	0.0257585	0.102414
			C	-0.0113183	0.0284208	0.693703
		B	A	-0.0436081	0.0257585	0.102414
			C	-0.0549264	0.0317754	0.0957435
		C	A	0.0113183	0.0284208	0.693703
			B	0.0549264	0.0317754	0.0957435
	Dunnett T3	A	B	0.0436081	0.0274789	0.336222
			C	-0.0113183	0.0210723	0.930375
		B	A	-0.0436081	0.0274789	0.336222
			C	-0.0549264	0.0253831	0.144193
		C	A	0.0113183	0.0210723	0.930375
			B	0.0549264	0.0253831	0.144193
27 7	LSD	A	B	-0.0302601	0.0270379	0.273299
			C	-.0642761*	0.0298324	0.0406367
		B	A	0.0302601	0.0270379	0.273299
			C	-0.034016	0.0333536	0.317192
		C	A	.0642761*	0.0298324	0.0406367
			B	0.034016	0.0333536	0.317192
[truncated: 2,538 more rows]
